# Supplementary material for: Deep conservation of ribosome stall sites across RNA processing genes
Source: NAR Genom Bioinform. 2021 May 25;3(2):lqab038. doi: 10.1093/nargab/lqab038 (PMC8152447; doi:10.1093/nargab/lqab038)
Supplement: lqab038_Supplemental_Files [file lqab038_supplemental_files.zip]

Archive with 2 entries (2 files):
- stalling_Supp.pdf
- stalling_SuppTables.xlsx
