# Supplementary material for: Deep conservation of ribosome stall sites across RNA processing genes
Source: NAR Genom Bioinform. 2021 May 25;3(2):lqab038. doi: 10.1093/nargab/lqab038 (PMC8152447; doi:10.1093/nargab/lqab038)
Supplement: lqab038_Supplemental_Files [file lqab038_supplemental_files.zip › stalling_SuppTables.xlsx]

## Sheet: ST1
Supplementary Table 1: Data overview. (*) Treatment with cycloheximide was performed after flash-freezing the embryos.
Dataset name	Organism	Strain /cell line / stage	SRA accession	Translation inhibitor	Protocol	Footprint lengths and offsets																					Reference
						20	21	22	23	24	25	26	27	28	29	30	31	32	33	34	35	36	37	38	39	40
Y1	yeast	gb15	SRR387905	CHX	CHX dropped into flask immersed in nitrogen		12	12	12	12	12	12	12	12	12	12	12	12	12	12							Brar et al. 2012
Y2		BY4741	SRR1520317	CHX	CHX, then freezing (5min)					8	9	10	11	12	13	14											Gerashchenko et al. 2014
Y3			SRR1520325	no drug							9	10	11	12	13	14	14	14
F1	fruit fly	S2 cells	SRR942879	emetine	emetine, then freezing							12	12	12	12	12	13	14	14	14	14	14	14	14	14	15	Dunn et al. 2013
F2			SRR6930625	rapamycin	?			8	8	8	11	11	12	12	13	13	13	14	14	14							Luo et al. 2018
F3			SRR3031135	emetine	?		5	5	5	6	7	9	9	10	11	12	13	13	13	13	13
Z1	zebrafish	embryo, 2hpf	SRX399824, SRX399826, SRX399828	CHX*	freezing, then CHX					1	2	3	4	5	6	7	8	9	10	11	12	13	14				Bazzini et al. 2014
Z2			SRR5893147, SRR5893148	CHX*	as bazzini2014						9	10	11	12	12	13	14										Beaudoin et al. 2018
Z3			SRR1039873	CHX	CHX, then freezing							12	12					12									Subtelny et al. 2014
Z4		embryo,4hpf	SRR836195	CHX*	frozen, then CHX						8	9	11	11	12	12	13										Chew et al. 2013
Z5			SRR1039876	CHX	CHX, then freezing											12											Subtelny et al. 2014
Z6		embryo, 6hpf	SRR836196	CHX*	frozen, then CHX						8	8	11	11	12	12	13	13									Chew et al. 2013
Z7			SRR1039879	CHX	CHX, then freezing											12											Subtelny et al. 2014
M1	mouse	ESC	SRR315601, SRR315602	CHX	CHX, then freezing		3	3					12	12	12	12	13	14	14	14	14						Ingolia et al. 2011
M2			SRR315616, SRR315617, SRR315618, SRR315619	no drug							7	8	9	10	11	12	13	14	14	14	14					14
M3		3T3	SRR1039863	CHX	CHX, then freezing					11	11	11	12	13	13	13	13	13	13	13	13					14	Subtelny et al. 2014
H1	human	fibroblasts	SRR609197	CHX	as ingolia2011			5	5	5	8	8	8	11	12	12	13	13	14	14	14	14				14	Stern et al. 2012
H2			SRR592961	no drug			3	4	5	6	7	8	9	10	11	12	13	14	14	14	14					14
H3		HeLa	SRR970587	CHX	CHX	3	4	5	6	6	7	8	9	12	12	12	13	13	14	14	14						Stumpf et al. 2013
H4		HEK293	SRR1039861	CHX	CHX, then freezing						13	13	13	13	13	13	13	13	13	13	13						Subtelny et al. 2014

## Sheet: ST2
Supplementary Table 2: Peak statistics. (*) and (**): libraries from the same experiment.
ORGANISM	yeast			fruit fly			zebrafish							mouse			human
# all protein-coding genes per organism (estimate)	6000			14000			26000							30000			21000
LIBRARY	Y1	Y2	Y3	F1	F2	F3	Z1	Z2	Z3*	Z4**	Z5*	Z6**	Z7*	M1	M2	M3	H1	H2	H3	H4
GENES AND PEAKS STATISTICS:
# well-expressed genes per library	3849	2540	3754	4995	3432	2087	740	595	3554	3145	1502	2180	2149	4926	7781	3957	3183	4162	3894	1888
# well-expressed genes, total per organism	4434			5041			4690							8062			5194
…percentage of all protein-coding genes in an organism	0.739			0.360071			0.180385							0.268733			0.247333
# genes with peaks	2930	1983	2879	3351	3153	1822	589	392	2355	2763	973	1921	1088	2705	6430	2794	1338	2266	2433	1105
# peaks	6513	4576	6546	7235	10937	5259	1338	705	5313	8964	2001	5959	2044	5233	17974	6330	2047	4098	5274	2452
# peaks repeated in 2 or more libraries for the same organism	781			1096			167							577			674
…percentage of peaks that are reproduced in another library of the same organism (average)	0.132861			0.140327			0.0444081							0.0586045			0.194362
CONSERVATION:
# well-expressed homologs	841			1002			2728							7446			4855
…percentage of all well-expressed genes	0.189671			0.19877			0.581663							0.923592			0.934732
… percentage of all protein-coding genes in an organism	0.140167			0.0715714			0.104923							0.2482			0.23119
# peaks in well-expressed homologs (total all libraries)	3123			4435			13251							25896			11739
# well-expressed homologs with peaks (z-score > 5) where the peak is conserved in another organism	143			215			767							1955			1729
# conserved peaks in above	186			262			1115							2781			2426
…percentage of all peaks in a library (average)	0.0316416			0.0335453			0.296497							0.282459			0.699589
…percentage of all peaks in well-expressed homologs	0.0595581			0.0590755			0.0841446							0.107391			0.206662
…percentage of all peaks in an organism	0.011036			0.0117305			0.0426272							0.096029			0.18383
# well-expressed homologs without peaks (max z-score < 4)	1			11			99							565			1042
# well-expressed homologs without peaks (max z-score < 5)	14			68			362							1373			738
# well-expressed homologs with peaks, but not conserved	684			719			1599							4118			2388

## Sheet: ST3
Supplementary Table 3: Conserved stall sites. If the transcript name is given (org_tx), the organism has the homolog of the gene; if the codon number is given (org_codon), the organism has a conserved stall site at this codon.
gene	yeast_tx	yeast_codon	fruitfly_tx	fruitfly_codon	zebrafish_tx	zebrafish_codon	mouse_tx	mouse_codon	human_tx	human_codon
TPT1	YOL102C	NA	NA	NA	ENSDART00000122137	NA	ENSMUST00000110894	11	ENST00000616577	12
COL1A2	NA	NA	NA	NA	NA	NA	ENSMUST00000031668	6	ENST00000297268	6
RPS24	NA	NA	FBtr0071935	NA	ENSDART00000100813	15	ENSMUST00000169826	NA	ENST00000372360	15
DDX3X	NA	NA	NA	NA	NA	NA	ENSMUST00000000804	219	ENST00000625837	218
EIF4E	NA	NA	NA	NA	NA	NA	ENSMUST00000029803	6	ENST00000505992	6
SLC25A5	NA	NA	NA	NA	ENSDART00000105726	6	ENSMUST00000016463	6	ENST00000317881	NA
GMPS	NA	NA	NA	NA	ENSDART00000109535	NA	ENSMUST00000029405	372	ENST00000496455	371
MED6	YHR058C	NA	FBtr0339719	NA	ENSDART00000044115	NA	ENSMUST00000161211	7	ENST00000615788	8
YTHDC1	NA	NA	NA	NA	ENSDART00000073671	453	ENSMUST00000038384	NA	ENST00000579690	508
ACAT2	NA	NA	NA	NA	ENSDART00000006778	211	ENSMUST00000007005	214	ENST00000367048	NA
SPTAN1	NA	NA	NA	NA	ENSDART00000102251	NA	ENSMUST00000113719	496	ENST00000630866	495
ETFB	NA	NA	NA	NA	NA	NA	ENSMUST00000004729	130	ENST00000354232	220
TCP1	YDR212W	NA	NA	NA	ENSDART00000126038	NA	ENSMUST00000151287	46	ENST00000321394	47
PDIA3	NA	NA	NA	NA	ENSDART00000171137	33	ENSMUST00000028683	79	ENST00000300289	NA
CDK7	NA	NA	NA	NA	NA	NA	ENSMUST00000091299	8	ENST00000256443	8
MTHFD2	NA	NA	NA	NA	NA	NA	ENSMUST00000005810	42	ENST00000394053	42
SURF4	NA	NA	FBtr0083117	NA	NA	NA	ENSMUST00000015011	188	ENST00000371989	188
TCP1	YDR212W	57	NA	NA	ENSDART00000126038	53	ENSMUST00000151287	49	ENST00000321394	50
SF3B6	NA	NA	FBtr0077015	64	ENSDART00000017485	68	ENSMUST00000046207	NA	ENST00000233468	NA
DCTN4	NA	NA	NA	NA	ENSDART00000036462	NA	ENSMUST00000025505	77	ENST00000518015	20
MOCS2	NA	NA	FBtr0084782	NA	NA	NA	ENSMUST00000166176	25	ENST00000396954	26
LPAR1	NA	NA	NA	NA	NA	NA	ENSMUST00000055018	314	ENST00000374431	314
RPS26	NA	NA	FBtr0081090	NA	ENSDART00000127198	NA	ENSMUST00000026420	58	ENST00000552361	58
ZC3HC1	NA	NA	NA	NA	ENSDART00000090837	132	ENSMUST00000080812	138	ENST00000484432	NA
DDX42	NA	NA	NA	NA	ENSDART00000127297	NA	ENSMUST00000021046	643	ENST00000389924	643
SRP72	YPL210C	NA	FBtr0083911	588	ENSDART00000018981	NA	ENSMUST00000101087	594	ENST00000342756	NA
MAK16	YAL025C	30	NA	NA	ENSDART00000113837	NA	ENSMUST00000033983	31	ENST00000360128	31
MRPS22	NA	NA	FBtr0085247	66	ENSDART00000027657	NA	ENSMUST00000035034	93	ENST00000495075	NA
TAF10	YDR167W	119	FBtr0077717	NA	ENSDART00000099364	124	ENSMUST00000141116	NA	ENST00000527248	NA
SAP30BP	NA	NA	NA	NA	ENSDART00000039878	NA	ENSMUST00000140991	154	ENST00000584667	155
DDOST	NA	NA	NA	NA	ENSDART00000124539	NA	ENSMUST00000030538	120	ENST00000375048	135
AMOT	NA	NA	NA	NA	ENSDART00000114778	617	ENSMUST00000112836	NA	ENST00000524145	562
PSMD1	NA	NA	NA	NA	ENSDART00000159016	227	ENSMUST00000027432	NA	ENST00000308696	225
MAP2K6	NA	NA	NA	NA	ENSDART00000171268	174	ENSMUST00000020949	147	NA	NA
TARS	NA	NA	NA	NA	NA	NA	ENSMUST00000022849	427	ENST00000455217	460
MTA1	NA	NA	NA	NA	ENSDART00000045583	325	ENSMUST00000009099	342	NA	NA
RPLP0	NA	NA	FBtr0334113	NA	ENSDART00000073462	NA	ENSMUST00000086519	25	ENST00000392514	24
LARS	NA	NA	NA	NA	NA	NA	ENSMUST00000097590	1068	ENST00000394434	1066
FAT1	YBR041W	NA	NA	NA	NA	NA	ENSMUST00000191428	329	ENST00000614102	328
MYH10	NA	NA	NA	NA	NA	NA	ENSMUST00000092984	458	ENST00000379980	429
HNRNPLL	NA	NA	NA	NA	NA	NA	ENSMUST00000184635	360	ENST00000449105	311
MT-CO2	NA	NA	NA	NA	NA	NA	ENSMUST00000082405	158	ENST00000361739	158
RPLP0	NA	NA	FBtr0334113	204	ENSDART00000073462	NA	ENSMUST00000086519	205	ENST00000392514	NA
TMED9	NA	NA	NA	NA	ENSDART00000020582	49	ENSMUST00000109905	62	ENST00000332598	NA
KARS	NA	NA	NA	NA	ENSDART00000162553	131	ENSMUST00000093120	145	ENST00000319410	NA
SFXN1	NA	NA	NA	NA	ENSDART00000023654	NA	ENSMUST00000021930	7	ENST00000321442	7
CHD8	NA	NA	NA	NA	ENSDART00000013676	814	ENSMUST00000089752	743	NA	NA
CBFB	NA	NA	NA	NA	NA	NA	ENSMUST00000052209	171	ENST00000412916	171
PLIN3	NA	NA	NA	NA	NA	NA	ENSMUST00000019726	9	ENST00000221957	9
PGLS	NA	NA	NA	NA	NA	NA	ENSMUST00000034264	85	ENST00000252603	86
TM9SF3	NA	NA	FBtr0077127	31	ENSDART00000041609	26	ENSMUST00000025989	NA	ENST00000371142	NA
NOP14	YDL148C	72	NA	NA	NA	NA	ENSMUST00000041364	NA	ENST00000416614	107
PRPF8	NA	NA	NA	NA	ENSDART00000134601	69	ENSMUST00000018449	63	ENST00000304992	NA
EIF3H	NA	NA	FBtr0079031	NA	NA	NA	ENSMUST00000022925	155	ENST00000276682	169
PSMC2	NA	NA	NA	NA	ENSDART00000019647	NA	ENSMUST00000030769	121	ENST00000435765	78
PAICS	NA	NA	NA	NA	ENSDART00000048164	NA	ENSMUST00000031160	307	ENST00000399688	314
PDS5A	NA	NA	NA	NA	ENSDART00000159138	145	ENSMUST00000031104	NA	ENST00000303538	149
SMARCB1	NA	NA	NA	NA	NA	NA	ENSMUST00000000925	316	ENST00000344921	325
HEATR1	NA	NA	NA	NA	ENSDART00000161063	1215	ENSMUST00000059270	1220	ENST00000366579	NA
TRA2A	NA	NA	NA	NA	ENSDART00000166807	NA	ENSMUST00000031841	192	ENST00000297071	195
AP3S1	NA	NA	NA	NA	NA	NA	ENSMUST00000025357	49	ENST00000316788	49
TUSC3	NA	NA	NA	NA	NA	NA	ENSMUST00000167992	58	ENST00000503731	57
ACTG1	NA	NA	NA	NA	NA	NA	ENSMUST00000071555	11	ENST00000573283	11
SF1	NA	NA	FBtr0083456	NA	ENSDART00000166900	270	ENSMUST00000131252	197	ENST00000377387	NA
MAEA	NA	NA	NA	NA	ENSDART00000075759	373	ENSMUST00000114449	NA	ENST00000505177	411
SMNDC1	NA	NA	NA	NA	ENSDART00000031547	NA	ENSMUST00000025997	6	ENST00000369603	7
UBA1	YKL210W	NA	FBtr0088499	NA	ENSDART00000054691	NA	ENSMUST00000089217	731	ENST00000335972	731
SLC39A14	NA	NA	NA	NA	NA	NA	ENSMUST00000068044	380	ENST00000359741	383
UAP1	NA	NA	NA	NA	NA	NA	ENSMUST00000111351	128	ENST00000367925	128
LARP7	NA	NA	FBtr0301275	NA	ENSDART00000101731	78	ENSMUST00000029588	63	NA	NA
EXOSC8	NA	NA	NA	NA	ENSDART00000099552	NA	ENSMUST00000029316	98	ENST00000389704	98
EIF3B	NA	NA	FBtr0086941	NA	NA	NA	ENSMUST00000100507	247	ENST00000360876	258
GOT1	NA	NA	FBtr0087231	63	ENSDART00000167859	NA	ENSMUST00000026196	NA	ENST00000370508	44
TSPAN14	NA	NA	NA	NA	ENSDART00000078352	44	ENSMUST00000047652	44	ENST00000429989	NA
MAGOH	NA	NA	NA	NA	ENSDART00000056405	NA	ENSMUST00000030348	6	ENST00000371470	6
VTA1	YLR181C	NA	FBtr0072809	NA	ENSDART00000067053	140	ENSMUST00000154132	146	ENST00000367630	147
THOC2	NA	NA	NA	NA	ENSDART00000106626	125	ENSMUST00000047037	128	NA	NA
MIEN1	NA	NA	NA	NA	NA	NA	ENSMUST00000002655	14	ENST00000394231	14
HPF1	YOL155C	370	NA	NA	ENSDART00000079716	NA	ENSMUST00000037190	27	ENST00000393381	NA
VTA1	YLR181C	NA	FBtr0072809	141	ENSDART00000067053	NA	ENSMUST00000154132	NA	ENST00000367630	146
THOC1	NA	NA	NA	NA	ENSDART00000124882	371	ENSMUST00000025137	369	ENST00000581116	NA
CNOT1	NA	NA	NA	NA	ENSDART00000125459	171	ENSMUST00000098473	171	NA	NA
ENO1	YGR254W	NA	NA	NA	NA	NA	ENSMUST00000080926	101	ENST00000234590	100
DDX23	NA	NA	NA	NA	ENSDART00000019620	155	ENSMUST00000003450	166	NA	NA
NOCT	NA	NA	NA	NA	NA	NA	ENSMUST00000023849	227	ENST00000280614	229
PSME1	NA	NA	NA	NA	NA	NA	ENSMUST00000174259	217	ENST00000382708	217
BASP1	NA	NA	NA	NA	NA	NA	ENSMUST00000058845	8	ENST00000322611	8
TNFRSF12A	NA	NA	NA	NA	NA	NA	ENSMUST00000024698	79	ENST00000326577	79
NEDD1	NA	NA	NA	NA	ENSDART00000027740	NA	ENSMUST00000020163	604	ENST00000557644	610
PAK1	NA	NA	NA	NA	ENSDART00000164724	12	ENSMUST00000033040	13	NA	NA
BCAS2	NA	NA	FBtr0085269	NA	ENSDART00000064066	NA	ENSMUST00000005830	80	ENST00000369541	80
CSDE1	NA	NA	NA	NA	ENSDART00000134542	NA	ENSMUST00000029446	224	ENST00000438362	269
RNASEK	NA	NA	FBtr0334986	NA	NA	NA	ENSMUST00000040428	30	ENST00000548577	68
DRG1	NA	NA	NA	NA	ENSDART00000057500	NA	ENSMUST00000020741	119	ENST00000331457	119
RBM14	NA	NA	NA	NA	NA	NA	ENSMUST00000006625	15	ENST00000310137	15
GRB2	NA	NA	NA	NA	NA	NA	ENSMUST00000106497	145	ENST00000392564	145
SSR3	NA	NA	NA	NA	ENSDART00000021880	NA	ENSMUST00000029414	102	ENST00000467789	101
PTPN14	NA	NA	NA	NA	NA	NA	ENSMUST00000097442	151	ENST00000543945	150
ATG9	YDL149W	113	FBtr0329958	70	NA	NA	NA	NA	NA	NA
UBA1	YKL210W	398	FBtr0088499	NA	ENSDART00000054691	433	ENSMUST00000089217	NA	ENST00000335972	NA
KLHDC10	NA	NA	NA	NA	ENSDART00000002401	128	ENSMUST00000068259	174	NA	NA
AHNAK	NA	NA	NA	NA	NA	NA	ENSMUST00000092956	1560	ENST00000378024	1439
TM9SF3	NA	NA	FBtr0077127	325	ENSDART00000041609	319	ENSMUST00000025989	NA	ENST00000371142	NA
TAF7	YMR227C	74	FBtr0081756	37	ENSDART00000128588	NA	ENSMUST00000066272	NA	ENST00000313368	NA
CHAF1B	NA	NA	NA	NA	ENSDART00000079222	6	ENSMUST00000023666	6	NA	NA
SPTY2D1	NA	NA	NA	NA	ENSDART00000073527	552	ENSMUST00000061639	602	ENST00000336349	NA
AHSA1	NA	NA	NA	NA	NA	NA	ENSMUST00000021425	247	ENST00000216479	247
RUVBL2	NA	NA	NA	NA	ENSDART00000078018	405	ENSMUST00000107771	404	ENST00000595090	NA
AEBP2	NA	NA	NA	NA	ENSDART00000019518	239	ENSMUST00000087614	314	NA	NA
PPAT	NA	NA	NA	NA	ENSDART00000078385	294	ENSMUST00000140076	293	ENST00000264220	NA
RANBP1	NA	NA	NA	NA	ENSDART00000002624	NA	ENSMUST00000115645	10	ENST00000430524	86
DBF4	YDR052C	105	NA	NA	NA	NA	ENSMUST00000171808	95	NA	NA
COL6A1	NA	NA	NA	NA	NA	NA	ENSMUST00000001147	809	ENST00000361866	812
RLIM	NA	NA	NA	NA	ENSDART00000113567	363	ENSMUST00000121153	324	ENST00000332687	331
LDHA	NA	NA	NA	NA	NA	NA	ENSMUST00000005051	30	ENST00000540430	29
RBPJ	NA	NA	NA	NA	NA	NA	ENSMUST00000037618	108	ENST00000514730	67
MRPS22	NA	NA	FBtr0085247	NA	ENSDART00000027657	NA	ENSMUST00000035034	125	ENST00000495075	125
MAPK14	NA	NA	NA	NA	NA	NA	ENSMUST00000004990	315	ENST00000229795	314
PDIA3	NA	NA	NA	NA	ENSDART00000171137	155	ENSMUST00000028683	200	ENST00000300289	200
USP10	NA	NA	FBtr0333267	NA	ENSDART00000161319	NA	ENSMUST00000144458	16	ENST00000540269	15
GLO1	YML004C	NA	FBtr0089013	NA	ENSDART00000099984	179	ENSMUST00000024823	183	ENST00000373365	NA
GNB1	NA	NA	NA	NA	NA	NA	ENSMUST00000105616	170	ENST00000378609	170
RRS1	YOR294W	145	NA	NA	ENSDART00000125190	145	ENSMUST00000072079	NA	ENST00000320270	NA
EIF4E2	NA	NA	NA	NA	ENSDART00000014691	NA	ENSMUST00000050876	12	ENST00000258416	13
PRMT1	NA	NA	NA	NA	ENSDART00000012630	192	ENSMUST00000107843	216	ENST00000454376	215
COPRS	NA	NA	NA	NA	NA	NA	ENSMUST00000033839	116	ENST00000302362	127
KIF11	NA	NA	NA	NA	ENSDART00000024194	7	ENSMUST00000012587	6	NA	NA
PSMD14	NA	NA	NA	NA	ENSDART00000091901	NA	ENSMUST00000028278	225	ENST00000409682	226
CCDC25	NA	NA	NA	NA	NA	NA	ENSMUST00000022614	34	ENST00000356537	35
PUM1	NA	NA	NA	NA	ENSDART00000168263	485	ENSMUST00000030315	515	ENST00000373741	NA
MINPP1	NA	NA	NA	NA	NA	NA	ENSMUST00000025827	302	ENST00000536010	107
ECT2	NA	NA	NA	NA	NA	NA	ENSMUST00000108300	382	ENST00000392692	382
GUCD1	NA	NA	NA	NA	ENSDART00000098986	8	NA	NA	ENST00000402766	22
EXT2	NA	NA	NA	NA	NA	NA	ENSMUST00000028623	497	ENST00000395673	530
SRP72	YPL210C	NA	FBtr0083911	NA	ENSDART00000018981	NA	ENSMUST00000101087	12	ENST00000342756	12
DAPK3	NA	NA	NA	NA	NA	NA	ENSMUST00000178422	236	ENST00000545797	236
TPP2	NA	NA	NA	NA	ENSDART00000152173	330	ENSMUST00000087933	330	ENST00000376052	NA
CDC34	YDR054C	NA	NA	NA	NA	NA	ENSMUST00000020550	62	ENST00000586283	28
FIS1	YIL065C	NA	FBtr0273208	NA	NA	NA	ENSMUST00000019198	48	ENST00000223136	49
ITGAV	NA	NA	NA	NA	NA	NA	ENSMUST00000028499	1033	ENST00000261023	1037
ARF5	NA	NA	NA	NA	ENSDART00000103467	17	ENSMUST00000020717	NA	ENST00000000233	17
TRAP1	NA	NA	FBtr0086149	380	ENSDART00000172543	NA	ENSMUST00000006137	394	ENST00000246957	NA
UBE2W	NA	NA	NA	NA	NA	NA	ENSMUST00000117146	155	ENST00000419880	166
LAMB1	NA	NA	NA	NA	NA	NA	ENSMUST00000002979	697	ENST00000393561	673
GNAS	NA	NA	NA	NA	ENSDART00000121809	NA	ENSMUST00000087871	11	ENST00000354359	11
SEC16	YPL085W	700	FBtr0340105	249	NA	NA	NA	NA	NA	NA
SLC16A1	NA	NA	NA	NA	NA	NA	ENSMUST00000046212	175	ENST00000369626	175
SMARCA1	NA	NA	NA	NA	NA	NA	ENSMUST00000101616	854	ENST00000371121	863
SURF4	NA	NA	FBtr0083117	NA	NA	NA	ENSMUST00000015011	15	ENST00000371989	15
XPO1	NA	NA	NA	NA	NA	NA	ENSMUST00000102869	58	ENST00000401558	58
COL5A1	NA	NA	NA	NA	NA	NA	ENSMUST00000028280	334	ENST00000371817	336
POMP	NA	NA	FBtr0081414	36	ENSDART00000045124	45	ENSMUST00000031654	NA	ENST00000380842	NA
PPP2CB	NA	NA	NA	NA	ENSDART00000162617	205	ENSMUST00000009774	204	NA	NA
MARCKSL1	NA	NA	NA	NA	NA	NA	ENSMUST00000062356	99	ENST00000329421	99
EZH2	NA	NA	NA	NA	ENSDART00000024722	741	ENSMUST00000081721	727	NA	NA
MT-ND5	NA	NA	NA	NA	NA	NA	ENSMUST00000082418	173	ENST00000361567	173
MCM3	YEL032W	NA	FBtr0070762	84	ENSDART00000018304	NA	ENSMUST00000053266	NA	ENST00000596288	133
RACK1	NA	NA	FBtr0079565	NA	ENSDART00000061001	NA	ENSMUST00000020640	53	ENST00000512805	52
SF3B4	NA	NA	NA	NA	ENSDART00000004622	NA	ENSMUST00000076372	12	ENST00000271628	12
IDH3B	NA	NA	FBtr0084190	NA	NA	NA	ENSMUST00000028892	67	ENST00000474315	67
UPF1	NA	NA	FBtr0073596	NA	ENSDART00000021011	400	ENSMUST00000075666	426	ENST00000599848	NA
ILF2	NA	NA	NA	NA	ENSDART00000018255	NA	ENSMUST00000001042	49	ENST00000361891	49
GTF2B	NA	NA	NA	NA	ENSDART00000168022	275	ENSMUST00000029938	NA	ENST00000370500	275
TWF1	YGR080W	NA	NA	NA	NA	NA	ENSMUST00000023087	8	ENST00000548315	7
NAA10	NA	NA	NA	NA	ENSDART00000104831	NA	ENSMUST00000033763	65	ENST00000464845	64
OLFML3	NA	NA	NA	NA	NA	NA	ENSMUST00000029440	161	ENST00000320334	162
DHX9	NA	NA	NA	NA	NA	NA	ENSMUST00000042141	321	ENST00000367549	319
GART	NA	NA	NA	NA	NA	NA	ENSMUST00000023684	12	ENST00000381815	12
SLC12A2	NA	NA	NA	NA	ENSDART00000169885	570	ENSMUST00000115366	906	NA	NA
APEX1	NA	NA	NA	NA	ENSDART00000129398	NA	ENSMUST00000049411	192	ENST00000555414	192
EIF1B	NA	NA	NA	NA	ENSDART00000132874	NA	ENSMUST00000007139	21	ENST00000232905	22
YTHDF2	NA	NA	NA	NA	ENSDART00000127043	8	ENSMUST00000152796	8	ENST00000373812	NA
EFEMP2	NA	NA	NA	NA	NA	NA	ENSMUST00000165485	32	ENST00000531972	33
RCN1	NA	NA	NA	NA	NA	NA	ENSMUST00000006128	124	ENST00000054950	130
COG6	YNL041C	NA	NA	NA	ENSDART00000158150	60	ENSMUST00000036665	68	ENST00000455146	NA
MCM2	YBL023C	NA	FBtr0081827	NA	ENSDART00000159629	886	ENSMUST00000058011	900	ENST00000265056	NA
PLD3	NA	NA	NA	NA	NA	NA	ENSMUST00000117095	63	ENST00000409419	63
AHNAK	NA	NA	NA	NA	NA	NA	ENSMUST00000092956	745	ENST00000378024	744
EXOSC1	NA	NA	NA	NA	NA	NA	ENSMUST00000075280	125	ENST00000370902	125
FASN	NA	NA	NA	NA	NA	NA	ENSMUST00000055655	56	ENST00000306749	56
UBE2M	NA	NA	NA	NA	ENSDART00000172307	NA	ENSMUST00000005714	105	ENST00000253023	106
PGK1	YCR012W	NA	NA	NA	NA	NA	ENSMUST00000081593	26	ENST00000373316	26
SOD1	YJR104C	9	FBtr0333559	NA	NA	NA	ENSMUST00000023707	NA	ENST00000270142	11
RPL23A	YBL087C	NA	FBtr0072805	NA	ENSDART00000003001	NA	ENSMUST00000102483	10	ENST00000394938	48
GHITM	NA	NA	NA	NA	NA	NA	ENSMUST00000165649	41	ENST00000372134	41
CKB	NA	NA	NA	NA	NA	NA	ENSMUST00000001304	7	ENST00000348956	7
METAP2	NA	NA	NA	NA	NA	NA	ENSMUST00000181217	20	ENST00000323666	21
EFTUD2	NA	NA	NA	NA	ENSDART00000017172	NA	ENSMUST00000021306	271	ENST00000426333	270
KIF20A	NA	NA	NA	NA	ENSDART00000065337	225	ENSMUST00000166044	210	ENST00000394894	NA
CCT8	YJL008C	62	FBtr0088683	NA	ENSDART00000166348	64	ENSMUST00000026704	NA	ENST00000286788	NA
N4BP2	NA	NA	NA	NA	ENSDART00000087658	1363	ENSMUST00000087264	1336	NA	NA
SQLE	NA	NA	NA	NA	NA	NA	ENSMUST00000022977	158	ENST00000265896	160
PAPOLA	NA	NA	NA	NA	NA	NA	ENSMUST00000109901	284	ENST00000216277	284
IMP4	YNL075W	NA	NA	NA	ENSDART00000076742	NA	ENSMUST00000027303	102	ENST00000259239	102
CDR2	NA	NA	NA	NA	NA	NA	ENSMUST00000033169	190	ENST00000268383	191
RPS7	NA	NA	FBtr0089422	NA	ENSDART00000126229	6	ENSMUST00000074267	6	ENST00000304921	NA
SLC25A17	NA	NA	NA	NA	NA	NA	ENSMUST00000023040	129	ENST00000435456	128
NCAPD2	NA	NA	NA	NA	ENSDART00000169310	182	ENSMUST00000043848	187	ENST00000315579	NA
DCTN2	NA	NA	NA	NA	NA	NA	ENSMUST00000026479	226	ENST00000434715	229
UBR5	NA	NA	NA	NA	ENSDART00000035761	817	ENSMUST00000110336	816	NA	NA
CHP1	NA	NA	NA	NA	ENSDART00000130467	11	ENSMUST00000014221	11	ENST00000334660	NA
CCNB1	NA	NA	NA	NA	ENSDART00000063357	390	ENSMUST00000072119	421	ENST00000256442	NA
ARMC1	NA	NA	NA	NA	ENSDART00000012399	NA	ENSMUST00000029125	239	ENST00000276569	239
PPIA	NA	NA	NA	NA	NA	NA	ENSMUST00000132846	120	ENST00000468812	119
HMGA2	NA	NA	NA	NA	NA	NA	ENSMUST00000159699	72	ENST00000403681	72
COL5A2	NA	NA	NA	NA	NA	NA	ENSMUST00000086430	238	ENST00000374866	240
GPN1	NA	NA	NA	NA	NA	NA	ENSMUST00000076949	76	ENST00000264718	90
RABAC1	NA	NA	NA	NA	ENSDART00000036891	NA	ENSMUST00000076961	6	ENST00000222008	6
NAA25	NA	NA	NA	NA	ENSDART00000158315	10	ENSMUST00000042163	10	NA	NA
MKLN1	NA	NA	NA	NA	NA	NA	ENSMUST00000026699	9	ENST00000352689	9
GSN	NA	NA	NA	NA	NA	NA	ENSMUST00000028239	684	ENST00000373818	686
CSE1L	NA	NA	NA	NA	NA	NA	ENSMUST00000002790	760	ENST00000262982	760
CNOT2	NA	NA	NA	NA	ENSDART00000088383	NA	ENSMUST00000105267	16	ENST00000418359	16
STK38	NA	NA	NA	NA	NA	NA	ENSMUST00000009138	274	ENST00000229812	274
DAD1	NA	NA	FBtr0079719	NA	ENSDART00000157899	24	ENSMUST00000022781	NA	ENST00000250498	24
QARS	NA	NA	NA	NA	NA	NA	ENSMUST00000006838	235	ENST00000306125	235
SRP72	YPL210C	93	FBtr0083911	92	ENSDART00000018981	NA	ENSMUST00000101087	NA	ENST00000342756	NA
CDC123	YLR215C	NA	NA	NA	NA	NA	ENSMUST00000043864	33	ENST00000281141	33
MED14	NA	NA	FBtr0344912	NA	ENSDART00000011304	362	ENSMUST00000096495	383	NA	NA
AHCYL1	NA	NA	FBtr0073016	NA	NA	NA	ENSMUST00000029490	264	ENST00000369799	264
SMC3	YJL074C	NA	FBtr0074290	NA	ENSDART00000019786	9	ENSMUST00000025930	9	NA	NA
SPTLC1	NA	NA	NA	NA	ENSDART00000167711	171	ENSMUST00000021920	146	ENST00000262554	NA
SAFB	NA	NA	NA	NA	ENSDART00000017838	594	ENSMUST00000182533	NA	ENST00000588852	628
BANF1	NA	NA	NA	NA	ENSDART00000053794	NA	ENSMUST00000025762	68	ENST00000312175	68
EXOSC9	NA	NA	NA	NA	ENSDART00000002886	164	ENSMUST00000029269	165	ENST00000379663	NA
POLR3E	NA	NA	NA	NA	ENSDART00000152346	7	ENSMUST00000033173	6	NA	NA
ORC1	YML065W	NA	FBtr0088959	46	ENSDART00000130492	47	ENSMUST00000102744	NA	NA	NA
IMPAD1	NA	NA	NA	NA	NA	NA	ENSMUST00000084949	210	ENST00000262644	212
TMED10	NA	NA	NA	NA	ENSDART00000060685	129	ENSMUST00000040766	NA	ENST00000303575	140
MSH2	YOL090W	55	NA	NA	ENSDART00000002465	55	ENSMUST00000024967	NA	NA	NA
KRR1	YCL059C	NA	NA	NA	NA	NA	ENSMUST00000163048	6	ENST00000229214	8
CDC40	YDR364C	NA	NA	NA	ENSDART00000060432	383	ENSMUST00000044166	384	NA	NA
NARS	NA	NA	NA	NA	ENSDART00000144766	11	ENSMUST00000025483	15	ENST00000256854	NA
PRDX6	NA	NA	NA	NA	ENSDART00000063877	NA	ENSMUST00000071718	95	ENST00000340385	94
PDCD11	NA	NA	NA	NA	ENSDART00000124833	7	ENSMUST00000072141	7	NA	NA
CCPG1	NA	NA	NA	NA	NA	NA	ENSMUST00000085350	510	ENST00000442196	510
MARCH6	NA	NA	NA	NA	ENSDART00000145732	NA	ENSMUST00000090227	713	ENST00000274140	714
ACOT7	NA	NA	NA	NA	NA	NA	ENSMUST00000167926	220	ENST00000377855	217
ALDOA	NA	NA	NA	NA	NA	NA	ENSMUST00000087566	56	ENST00000564595	56
CARM1	NA	NA	NA	NA	ENSDART00000006091	194	ENSMUST00000115394	221	ENST00000327064	NA
SHCBP1	NA	NA	NA	NA	ENSDART00000165358	137	ENSMUST00000022945	86	ENST00000303383	NA
RBX1	NA	NA	NA	NA	ENSDART00000055432	NA	ENSMUST00000023036	8	ENST00000216225	8
IQGAP1	NA	NA	NA	NA	ENSDART00000110283	1638	ENSMUST00000167377	1639	ENST00000268182	1639
ELOVL1	NA	NA	NA	NA	NA	NA	ENSMUST00000006557	124	ENST00000372458	124
MYOF	NA	NA	NA	NA	NA	NA	ENSMUST00000041475	537	ENST00000359263	550
FAT1	YBR041W	NA	NA	NA	NA	NA	ENSMUST00000191428	4454	ENST00000614102	4455
IGFBP3	NA	NA	NA	NA	NA	NA	ENSMUST00000135887	186	ENST00000381083	192
EIF4G2	NA	NA	FBtr0344335	NA	NA	NA	ENSMUST00000162415	35	ENST00000526148	35
MFGE8	NA	NA	NA	NA	NA	NA	ENSMUST00000032825	254	ENST00000268150	176
STUB1	NA	NA	FBtr0080027	11	ENSDART00000066500	NA	ENSMUST00000044911	NA	ENST00000219548	24
SZRD1	NA	NA	NA	NA	ENSDART00000078824	NA	ENSMUST00000102487	49	ENST00000401088	49
PCBP2	NA	NA	NA	NA	ENSDART00000165585	NA	ENSMUST00000077037	7	ENST00000359462	8
DIS3	YOL021C	NA	FBtr0084605	850	ENSDART00000085454	NA	ENSMUST00000042471	NA	ENST00000377767	842
ORC6	YHR118C	NA	FBtr0088482	NA	ENSDART00000113732	42	ENSMUST00000034132	42	ENST00000219097	NA
TUBB4B	NA	NA	NA	NA	ENSDART00000041279	NA	ENSMUST00000043584	88	ENST00000340384	88
PRDX5	NA	NA	NA	NA	NA	NA	ENSMUST00000149261	61	ENST00000265462	63
API5	NA	NA	NA	NA	ENSDART00000152705	322	ENSMUST00000028617	322	ENST00000531273	322
MATR3	NA	NA	NA	NA	NA	NA	ENSMUST00000166793	115	ENST00000361059	116
ATP6V1C1	NA	NA	NA	NA	NA	NA	ENSMUST00000022904	235	ENST00000395862	235
ZBTB8OS	NA	NA	NA	NA	NA	NA	ENSMUST00000141235	6	ENST00000468695	18
GFPT1	NA	NA	NA	NA	ENSDART00000080135	NA	ENSMUST00000032057	13	ENST00000357308	13
DNAJC11	NA	NA	NA	NA	NA	NA	ENSMUST00000062904	14	ENST00000377577	14
MRPL39	YML009C	NA	FBtr0075672	NA	NA	NA	ENSMUST00000116584	188	ENST00000307301	191
PSMC6	NA	NA	NA	NA	ENSDART00000053834	NA	ENSMUST00000022380	311	ENST00000445930	324
OGDH	NA	NA	NA	NA	NA	NA	ENSMUST00000093350	54	ENST00000444676	53
DLAT	NA	NA	NA	NA	ENSDART00000016502	NA	ENSMUST00000034567	304	ENST00000280346	305
LYAR	NA	NA	NA	NA	ENSDART00000166173	317	ENSMUST00000087514	NA	ENST00000452476	374
SEC61G	NA	NA	NA	NA	ENSDART00000144203	9	ENSMUST00000166950	NA	ENST00000395535	10
STRIP1	NA	NA	NA	NA	ENSDART00000110048	124	ENSMUST00000064759	86	NA	NA
RPLP0	NA	NA	FBtr0334113	NA	ENSDART00000073462	21	ENSMUST00000086519	NA	ENST00000392514	22
MYC	NA	NA	NA	NA	NA	NA	ENSMUST00000022971	24	ENST00000621592	23
TRAP1	NA	NA	FBtr0086149	88	ENSDART00000172543	NA	ENSMUST00000006137	NA	ENST00000246957	109
UTP6	YDR449C	27	NA	NA	ENSDART00000169780	NA	ENSMUST00000108241	NA	ENST00000261708	28
C1D	NA	NA	NA	NA	ENSDART00000023803	NA	ENSMUST00000000594	140	ENST00000407324	178
DUSP1	NA	NA	NA	NA	ENSDART00000160712	NA	ENSMUST00000025025	251	ENST00000239223	251
KRT8	NA	NA	NA	NA	ENSDART00000081215	131	ENSMUST00000023952	NA	ENST00000552150	135
RPL4	NA	NA	FBtr0085248	NA	ENSDART00000060363	215	ENSMUST00000034966	215	ENST00000307961	NA
RRP15	YPR143W	NA	NA	NA	ENSDART00000018686	NA	ENSMUST00000001339	24	ENST00000366932	22
NUDCD3	NA	NA	NA	NA	ENSDART00000166945	NA	ENSMUST00000066496	168	ENST00000355451	166
PRMT1	NA	NA	NA	NA	ENSDART00000012630	24	ENSMUST00000107843	47	ENST00000454376	NA
RAB6A	NA	NA	NA	NA	ENSDART00000171392	NA	ENSMUST00000032946	38	ENST00000310653	38
P4HB	NA	NA	NA	NA	ENSDART00000169035	108	ENSMUST00000026122	111	ENST00000331483	NA
CCNB1	NA	NA	NA	NA	ENSDART00000063357	125	ENSMUST00000072119	157	ENST00000256442	160
NAMPT	NA	NA	NA	NA	NA	NA	ENSMUST00000020886	222	ENST00000222553	222
CTTN	NA	NA	NA	NA	ENSDART00000008696	NA	ENSMUST00000103079	512	ENST00000376561	479
BOLA3	NA	NA	NA	NA	ENSDART00000162693	NA	ENSMUST00000120040	52	ENST00000327428	23
ERG28	YER044C	NA	NA	NA	NA	NA	ENSMUST00000021676	28	ENST00000256319	28
HINT1	NA	NA	NA	NA	ENSDART00000160673	NA	ENSMUST00000020504	7	ENST00000304043	7
TM9SF3	NA	NA	FBtr0077127	NA	ENSDART00000041609	194	ENSMUST00000025989	NA	ENST00000371142	197
PTAR1	NA	NA	NA	NA	ENSDART00000162022	73	ENSMUST00000099560	73	NA	NA
CCT2	YIL142W	71	FBtr0071289	NA	NA	NA	ENSMUST00000047672	NA	ENST00000299300	78
MCMBP	NA	NA	NA	NA	ENSDART00000135788	39	ENSMUST00000119081	40	ENST00000360003	40
CTR9	YOL145C	225	FBtr0072669	NA	ENSDART00000021317	206	ENSMUST00000005749	NA	NA	NA
BCL7A	NA	NA	NA	NA	ENSDART00000136439	43	ENSMUST00000031391	43	NA	NA
PGD	NA	NA	FBtr0070384	NA	ENSDART00000017728	NA	ENSMUST00000084124	431	ENST00000270776	432
KHSRP	NA	NA	NA	NA	ENSDART00000038330	NA	ENSMUST00000007814	449	ENST00000398148	449
TARDBP	NA	NA	NA	NA	ENSDART00000058555	221	ENSMUST00000084125	215	ENST00000240185	215
GNS	NA	NA	NA	NA	NA	NA	ENSMUST00000040344	519	ENST00000543646	558
LGALS1	NA	NA	NA	NA	NA	NA	ENSMUST00000089377	15	ENST00000215909	15
SCYL1	NA	NA	NA	NA	ENSDART00000074038	189	ENSMUST00000025890	187	ENST00000420247	NA
NAPA	NA	NA	NA	NA	NA	NA	ENSMUST00000006181	105	ENST00000263354	105
COMMD4	NA	NA	NA	NA	NA	NA	ENSMUST00000065358	12	ENST00000568301	39
NOSIP	NA	NA	NA	NA	ENSDART00000055312	NA	ENSMUST00000107829	156	ENST00000339093	159
PICALM	NA	NA	NA	NA	NA	NA	ENSMUST00000049537	641	ENST00000393346	633
CSNK1G3	NA	NA	NA	NA	NA	NA	ENSMUST00000069597	9	ENST00000521364	8
TNPO1	NA	NA	NA	NA	NA	NA	ENSMUST00000109401	15	ENST00000337273	15
SPTAN1	NA	NA	NA	NA	ENSDART00000102251	87	ENSMUST00000113719	NA	ENST00000630866	87
SDHA	NA	NA	FBtr0086553	NA	NA	NA	ENSMUST00000022062	38	ENST00000264932	38
CBX5	NA	NA	NA	NA	ENSDART00000086985	162	ENSMUST00000118152	146	ENST00000209875	146
ACAP2	NA	NA	NA	NA	ENSDART00000085931	NA	ENSMUST00000058033	36	ENST00000326793	36
NECTIN2	NA	NA	NA	NA	NA	NA	ENSMUST00000075447	252	ENST00000252483	261
DBN1	NA	NA	NA	NA	NA	NA	ENSMUST00000021950	683	ENST00000393565	672
MCM2	YBL023C	502	FBtr0081827	NA	ENSDART00000159629	NA	ENSMUST00000058011	483	ENST00000265056	NA
UBE2W	NA	NA	NA	NA	NA	NA	ENSMUST00000117146	30	ENST00000419880	30
MTDH	NA	NA	NA	NA	NA	NA	ENSMUST00000022865	151	ENST00000336273	152
MTR4	YJL050W	284	FBtr0080760	285	NA	NA	NA	NA	NA	NA
BASP1	NA	NA	NA	NA	NA	NA	ENSMUST00000058845	11	ENST00000322611	11
TARS	NA	NA	NA	NA	NA	NA	ENSMUST00000022849	271	ENST00000455217	304
CDC73	YLR418C	NA	NA	NA	ENSDART00000157155	NA	ENSMUST00000018337	301	ENST00000367435	301
TSG101	NA	NA	FBtr0075329	NA	NA	NA	ENSMUST00000014546	6	ENST00000251968	7
FN1	NA	NA	NA	NA	NA	NA	ENSMUST00000055226	152	ENST00000354785	151
EHD1	NA	NA	NA	NA	NA	NA	ENSMUST00000025684	8	ENST00000621096	22
CCT7	YJL111W	NA	FBtr0081918	250	ENSDART00000006802	251	ENSMUST00000032078	NA	ENST00000258091	NA
GFPT2	NA	NA	NA	NA	NA	NA	ENSMUST00000020629	441	ENST00000253778	441
WDR46	NA	NA	NA	NA	ENSDART00000143009	NA	ENSMUST00000025170	13	ENST00000374617	13
SSRP1	NA	NA	NA	NA	NA	NA	ENSMUST00000077798	78	ENST00000278412	78
SSU72	NA	NA	FBtr0074747	18	NA	NA	ENSMUST00000030905	NA	ENST00000291386	16
CIB1	NA	NA	NA	NA	NA	NA	ENSMUST00000065163	118	ENST00000612800	158
SCAMP3	NA	NA	NA	NA	NA	NA	ENSMUST00000120697	258	ENST00000302631	256
NCAPG	NA	NA	NA	NA	ENSDART00000133659	21	ENSMUST00000117396	NA	ENST00000251496	22
PPP1CC	NA	NA	NA	NA	ENSDART00000165431	43	ENSMUST00000086294	NA	ENST00000340766	43
MCM2	YBL023C	NA	FBtr0081827	NA	ENSDART00000159629	NA	ENSMUST00000058011	599	ENST00000265056	599
EIF4G1	NA	NA	FBtr0112904	NA	NA	NA	ENSMUST00000044783	803	ENST00000382330	806
POLR2B	NA	NA	NA	NA	ENSDART00000167045	6	ENSMUST00000031167	6	ENST00000381227	6
NEK2	NA	NA	NA	NA	ENSDART00000003248	NA	ENSMUST00000027931	64	ENST00000366999	64
NRAS	NA	NA	NA	NA	ENSDART00000055742	NA	ENSMUST00000029445	142	ENST00000369535	142
AHCYL2	NA	NA	NA	NA	ENSDART00000130453	491	ENSMUST00000115242	513	NA	NA
POFUT1	NA	NA	NA	NA	ENSDART00000018512	NA	ENSMUST00000049863	75	ENST00000375749	69
NDUFS1	NA	NA	NA	NA	NA	NA	ENSMUST00000027111	8	ENST00000455934	21
CCNI	NA	NA	NA	NA	NA	NA	ENSMUST00000058550	334	ENST00000237654	334
PPIL1	NA	NA	NA	NA	ENSDART00000154359	11	ENSMUST00000024802	12	ENST00000373699	NA
COL1A2	NA	NA	NA	NA	NA	NA	ENSMUST00000031668	1253	ENST00000297268	1248
VPS35	YJL154C	NA	FBtr0071771	24	ENSDART00000016105	6	ENSMUST00000034131	NA	ENST00000299138	NA
BMS1	YPL217C	231	NA	NA	ENSDART00000053761	245	ENSMUST00000032237	NA	NA	NA
DDX17	NA	NA	NA	NA	NA	NA	ENSMUST00000054014	270	ENST00000396821	349
USP39	NA	NA	FBtr0074643	298	ENSDART00000061406	NA	ENSMUST00000070345	363	ENST00000409470	NA
SMC4	NA	NA	NA	NA	ENSDART00000130413	168	ENSMUST00000042901	167	ENST00000357388	NA
STRIP1	NA	NA	NA	NA	ENSDART00000110048	694	ENSMUST00000064759	655	NA	NA
MRPL19	YNL185C	NA	FBtr0081901	6	NA	NA	ENSMUST00000032124	7	ENST00000409374	NA
GSK3B	NA	NA	NA	NA	NA	NA	ENSMUST00000114750	11	ENST00000316626	11
TOP1	YOL006C	7	FBtr0074005	6	NA	NA	ENSMUST00000109468	NA	ENST00000361337	NA
CDC37	YDR168W	7	FBtr0072777	NA	ENSDART00000165339	NA	ENSMUST00000019615	6	ENST00000222005	NA
CDC37	YDR168W	9	FBtr0072777	9	ENSDART00000165339	10	ENSMUST00000019615	8	ENST00000222005	8
UBE3C	NA	NA	NA	NA	ENSDART00000134547	9	ENSMUST00000049453	9	ENST00000348165	NA
TARDBP	NA	NA	NA	NA	ENSDART00000058555	162	ENSMUST00000084125	NA	ENST00000240185	155
AURKA	NA	NA	NA	NA	ENSDART00000008224	NA	ENSMUST00000028997	311	ENST00000371356	298
RPS11	NA	NA	FBtr0088007	NA	ENSDART00000075028	80	ENSMUST00000003521	NA	ENST00000270625	80
HTATSF1	NA	NA	NA	NA	ENSDART00000079174	NA	ENSMUST00000088652	46	ENST00000218364	44
CPSF2	NA	NA	NA	NA	ENSDART00000047212	NA	ENSMUST00000047357	373	ENST00000298875	373
WDR75	NA	NA	NA	NA	ENSDART00000059667	NA	ENSMUST00000027139	42	ENST00000314761	44
OXA1L	NA	NA	NA	NA	NA	NA	ENSMUST00000000985	286	ENST00000612549	351
VPS53	YJL029C	NA	FBtr0077462	NA	ENSDART00000122184	212	ENSMUST00000056601	211	NA	NA
AP2S1	NA	NA	NA	NA	ENSDART00000033871	NA	ENSMUST00000086112	26	ENST00000601498	42
PDIA3	NA	NA	NA	NA	ENSDART00000171137	108	ENSMUST00000028683	153	ENST00000300289	153
TBCE	NA	NA	FBtr0085974	99	NA	NA	ENSMUST00000039894	96	ENST00000406207	NA
SNRPA	NA	NA	NA	NA	ENSDART00000012018	NA	ENSMUST00000122202	48	ENST00000243563	42
COPS2	NA	NA	NA	NA	ENSDART00000006124	15	ENSMUST00000110463	15	ENST00000299259	16
HNRNPM	NA	NA	NA	NA	ENSDART00000137689	268	ENSMUST00000148178	238	ENST00000325495	240
NUDT21	NA	NA	NA	NA	ENSDART00000023721	NA	ENSMUST00000034204	24	ENST00000300291	24
TIPRL	NA	NA	NA	NA	ENSDART00000040240	220	ENSMUST00000043235	NA	ENST00000367833	217
MSH2	YOL090W	526	NA	NA	ENSDART00000002465	NA	ENSMUST00000024967	508	NA	NA
PPP5C	NA	NA	NA	NA	ENSDART00000129380	NA	ENSMUST00000003183	53	ENST00000012443	53
TOP2B	NA	NA	NA	NA	NA	NA	ENSMUST00000017629	444	ENST00000264331	455
NDUFA7	NA	NA	NA	NA	NA	NA	ENSMUST00000048249	22	ENST00000593729	21
KRAS	NA	NA	NA	NA	NA	NA	ENSMUST00000111710	142	ENST00000256078	142
TNPO2	NA	NA	NA	NA	ENSDART00000055757	55	ENSMUST00000093360	55	ENST00000586775	NA
NUP133	YKR082W	NA	FBtr0084302	NA	NA	NA	ENSMUST00000044795	299	ENST00000261396	300
PCYOX1	NA	NA	NA	NA	NA	NA	ENSMUST00000032065	88	ENST00000264441	88
FARSA	NA	NA	NA	NA	NA	NA	ENSMUST00000003906	359	ENST00000588025	398
LLGL2	NA	NA	NA	NA	ENSDART00000034550	749	ENSMUST00000177736	777	NA	NA
XRN1	YGL173C	25	NA	NA	ENSDART00000125413	24	ENSMUST00000034981	NA	NA	NA
RRP9	YPR137W	85	NA	NA	ENSDART00000135888	55	ENSMUST00000047721	NA	NA	NA
OXSR1	NA	NA	NA	NA	NA	NA	ENSMUST00000040853	296	ENST00000311806	296
ME1	NA	NA	NA	NA	NA	NA	ENSMUST00000034989	36	ENST00000369705	36
FXR1	NA	NA	NA	NA	ENSDART00000104478	495	ENSMUST00000001620	502	ENST00000357559	NA
EXOSC7	NA	NA	NA	NA	ENSDART00000159253	NA	ENSMUST00000026891	187	ENST00000265564	187
GCLM	NA	NA	FBtr0334605	NA	ENSDART00000020386	209	ENSMUST00000029769	NA	ENST00000370238	210
EIF3C	NA	NA	FBtr0340269	NA	ENSDART00000016791	NA	ENSMUST00000032992	34	ENST00000566501	34
EIF3C	NA	NA	FBtr0340269	NA	ENSDART00000016791	NA	ENSMUST00000032992	205	ENST00000566501	206
BZW1	NA	NA	NA	NA	NA	NA	ENSMUST00000186949	32	ENST00000452790	32
GBA	NA	NA	NA	NA	NA	NA	ENSMUST00000077367	343	ENST00000368373	363
WDR92	NA	NA	NA	NA	ENSDART00000054318	7	ENSMUST00000046955	7	NA	NA
CDK7	NA	NA	NA	NA	NA	NA	ENSMUST00000091299	53	ENST00000256443	53
EIF4G1	NA	NA	FBtr0112904	323	NA	NA	ENSMUST00000044783	114	ENST00000382330	114
COPS5	NA	NA	NA	NA	NA	NA	ENSMUST00000027050	317	ENST00000357849	317
TBCD	NA	NA	FBtr0077829	413	NA	NA	ENSMUST00000103013	421	NA	NA
NDUFB2	NA	NA	NA	NA	NA	NA	ENSMUST00000135671	101	ENST00000476279	100
RAB14	NA	NA	FBtr0080627	NA	ENSDART00000124616	146	ENSMUST00000028238	147	ENST00000373840	NA
DDX39B	NA	NA	NA	NA	NA	NA	ENSMUST00000068056	7	ENST00000458640	6
G2E3	NA	NA	NA	NA	NA	NA	ENSMUST00000119211	6	ENST00000547532	6
FAM120A	NA	NA	NA	NA	NA	NA	ENSMUST00000060805	632	ENST00000277165	635
TAF15	NA	NA	NA	NA	ENSDART00000102410	NA	ENSMUST00000021018	292	ENST00000605844	293
THRAP3	NA	NA	NA	NA	NA	NA	ENSMUST00000080919	947	ENST00000354618	951
DNAJC10	NA	NA	NA	NA	NA	NA	ENSMUST00000028392	128	ENST00000264065	128
PGAM5	NA	NA	FBtr0070366	NA	ENSDART00000051621	NA	ENSMUST00000112505	282	ENST00000543955	134
ATIC	NA	NA	NA	NA	ENSDART00000022307	372	ENSMUST00000027384	373	ENST00000236959	NA
TXNDC5	NA	NA	NA	NA	ENSDART00000145815	400	ENSMUST00000035988	NA	ENST00000379757	429
COPB2	NA	NA	NA	NA	ENSDART00000044331	NA	ENSMUST00000035033	470	ENST00000333188	470
CTNNA1	NA	NA	NA	NA	ENSDART00000171009	NA	ENSMUST00000042345	52	ENST00000302763	52
DVL2	NA	NA	NA	NA	ENSDART00000012450	300	ENSMUST00000019362	314	NA	NA
MAGED1	NA	NA	NA	NA	NA	NA	ENSMUST00000026142	375	ENST00000375695	434
CHERP	NA	NA	NA	NA	ENSDART00000028634	817	ENSMUST00000079510	844	NA	NA
DAB2	NA	NA	NA	NA	NA	NA	ENSMUST00000080880	60	ENST00000320816	61
HBS1L	NA	NA	NA	NA	NA	NA	ENSMUST00000020153	314	ENST00000367837	317
STIP1	NA	NA	FBtr0078131	NA	ENSDART00000112488	NA	ENSMUST00000025918	153	ENST00000358794	200
PSMD9	NA	NA	NA	NA	NA	NA	ENSMUST00000100729	7	ENST00000541212	6
ARFGAP2	NA	NA	NA	NA	ENSDART00000097328	NA	ENSMUST00000028691	11	ENST00000525314	11
AEBP1	NA	NA	NA	NA	NA	NA	ENSMUST00000102923	204	ENST00000223357	207
HEXA	NA	NA	NA	NA	NA	NA	ENSMUST00000026262	325	ENST00000566304	336
ANLN	NA	NA	NA	NA	ENSDART00000113574	NA	ENSMUST00000040912	676	ENST00000265748	680
ACLY	NA	NA	NA	NA	NA	NA	ENSMUST00000107389	793	ENST00000352035	794
RRP1	YDR087C	NA	FBtr0290241	NA	ENSDART00000162764	NA	ENSMUST00000062678	9	ENST00000497547	8
CHAF1B	NA	NA	NA	NA	ENSDART00000079222	96	ENSMUST00000023666	97	NA	NA
GOLM1	NA	NA	NA	NA	NA	NA	ENSMUST00000022039	329	ENST00000388712	349
SMARCA5	NA	NA	NA	NA	ENSDART00000123972	NA	ENSMUST00000043359	925	ENST00000283131	925
SLC4A7	NA	NA	NA	NA	NA	NA	ENSMUST00000057015	939	ENST00000454389	1066
THBS1	NA	NA	NA	NA	NA	NA	ENSMUST00000039559	72	ENST00000260356	72
UGCG	NA	NA	NA	NA	ENSDART00000047954	375	ENSMUST00000030074	331	NA	NA
ISCU	NA	NA	FBtr0081930	33	NA	NA	ENSMUST00000112311	44	ENST00000311893	NA
RRN3	YKL125W	6	NA	NA	NA	NA	ENSMUST00000023363	8	ENST00000198767	NA
ALG8	YOR067C	NA	NA	NA	NA	NA	ENSMUST00000098300	434	ENST00000299626	434
TLN1	NA	NA	NA	NA	NA	NA	ENSMUST00000030187	160	ENST00000314888	160
RRP36	YOR287C	NA	NA	NA	NA	NA	ENSMUST00000024766	93	ENST00000244496	126
PLEKHA2	NA	NA	NA	NA	NA	NA	ENSMUST00000064883	7	ENST00000617275	7
SAFB	NA	NA	NA	NA	ENSDART00000017838	709	ENSMUST00000182533	771	ENST00000588852	NA
CTNNB1	NA	NA	NA	NA	ENSDART00000167505	NA	ENSMUST00000007130	457	ENST00000405570	457
AP2A1	NA	NA	NA	NA	NA	NA	ENSMUST00000166972	43	ENST00000359032	44
RBM4B	NA	NA	NA	NA	NA	NA	ENSMUST00000036744	41	ENST00000531036	41
TMA16	YOR252W	NA	NA	NA	ENSDART00000005733	143	ENSMUST00000026681	144	NA	NA
NPTN	NA	NA	NA	NA	NA	NA	ENSMUST00000177292	292	ENST00000345330	294
VDAC3	NA	NA	NA	NA	ENSDART00000134044	NA	ENSMUST00000179233	89	ENST00000521158	90
MDH2	YOL126C	NA	FBtr0083563	73	NA	NA	ENSMUST00000019323	NA	ENST00000315758	74
PLOD1	NA	NA	NA	NA	NA	NA	ENSMUST00000019199	53	ENST00000196061	53
FAM168B	NA	NA	NA	NA	NA	NA	ENSMUST00000191307	6	ENST00000409185	7
PCNT	NA	NA	NA	NA	ENSDART00000151125	3279	ENSMUST00000001179	1977	NA	NA
NOP56	YLR197W	NA	FBtr0084230	NA	ENSDART00000114524	29	ENSMUST00000103198	NA	ENST00000329276	29
SSR1	NA	NA	NA	NA	ENSDART00000166413	NA	ENSMUST00000021864	33	ENST00000474597	32
MRPL11	YDL202W	6	FBtr0082953	NA	NA	NA	ENSMUST00000025836	6	ENST00000310999	NA
PPIA	NA	NA	NA	NA	NA	NA	ENSMUST00000132846	29	ENST00000468812	29
PTPN11	NA	NA	NA	NA	NA	NA	ENSMUST00000054547	63	ENST00000351677	63
TAF15	NA	NA	NA	NA	ENSDART00000102410	NA	ENSMUST00000021018	110	ENST00000605844	111
YKT6	YKL196C	180	FBtr0071093	NA	NA	NA	ENSMUST00000002818	178	ENST00000223369	NA
CLTC	NA	NA	NA	NA	NA	NA	ENSMUST00000060766	1185	ENST00000621829	1184
PACSIN2	NA	NA	NA	NA	ENSDART00000159094	6	ENSMUST00000165095	7	NA	NA
TCF4	NA	NA	NA	NA	NA	NA	ENSMUST00000066717	411	ENST00000398339	492
RPL30	YGL030W	NA	FBtr0081181	NA	ENSDART00000052082	NA	ENSMUST00000079735	9	ENST00000521291	9
SPTAN1	NA	NA	NA	NA	ENSDART00000102251	NA	ENSMUST00000113719	1003	ENST00000630866	1002
POLR3E	NA	NA	NA	NA	ENSDART00000152346	10	ENSMUST00000033173	9	NA	NA
UBR7	NA	NA	NA	NA	ENSDART00000024595	96	ENSMUST00000046404	104	NA	NA
MAP1B	NA	NA	NA	NA	NA	NA	ENSMUST00000064762	870	ENST00000296755	872
TBCB	NA	NA	FBtr0086502	NA	ENSDART00000078053	NA	ENSMUST00000006254	190	ENST00000221855	191
CPD	NA	NA	NA	NA	NA	NA	ENSMUST00000021201	695	ENST00000225719	695
SEH1L	NA	NA	NA	NA	ENSDART00000013865	NA	ENSMUST00000025421	47	ENST00000399892	46
EIF3B	NA	NA	FBtr0086941	NA	NA	NA	ENSMUST00000100507	724	ENST00000360876	735
PLOD1	NA	NA	NA	NA	NA	NA	ENSMUST00000019199	499	ENST00000196061	498
BLVRB	NA	NA	NA	NA	ENSDART00000015034	NA	ENSMUST00000108358	171	ENST00000263368	130
WDR5	NA	NA	NA	NA	ENSDART00000019750	76	ENSMUST00000113952	76	ENST00000358625	NA
AP3D1	NA	NA	NA	NA	NA	NA	ENSMUST00000020420	77	ENST00000355272	78
PCMT1	NA	NA	NA	NA	NA	NA	ENSMUST00000162606	233	ENST00000367384	234
ARPC2	NA	NA	FBtr0081358	25	ENSDART00000099803	NA	ENSMUST00000113820	25	ENST00000315717	NA
GAPDH	NA	NA	NA	NA	ENSDART00000163606	NA	ENSMUST00000117757	31	ENST00000229239	7
MYH9	NA	NA	NA	NA	NA	NA	ENSMUST00000016771	7	ENST00000216181	8
ACAA2	NA	NA	NA	NA	ENSDART00000056767	NA	ENSMUST00000041053	48	ENST00000285093	48
FAM120A	NA	NA	NA	NA	NA	NA	ENSMUST00000060805	496	ENST00000277165	498
CORO1B	NA	NA	NA	NA	NA	NA	ENSMUST00000008893	92	ENST00000341356	93
FKBP14	NA	NA	FBtr0306013	210	ENSDART00000059619	NA	NA	NA	ENST00000222803	202
NOL11	NA	NA	NA	NA	ENSDART00000037709	53	ENSMUST00000018577	NA	ENST00000253247	50
AHCY	NA	NA	FBtr0346181	197	ENSDART00000018523	198	ENSMUST00000054607	NA	ENST00000217426	NA
IDH2	YOR136W	NA	NA	NA	NA	NA	ENSMUST00000107384	279	ENST00000330062	278
PYGB	NA	NA	NA	NA	NA	NA	ENSMUST00000045441	756	ENST00000216962	755
CTNND1	NA	NA	NA	NA	ENSDART00000166324	NA	ENSMUST00000111694	425	ENST00000399050	425
CREB3	NA	NA	NA	NA	NA	NA	ENSMUST00000167751	13	ENST00000353704	8
SRM	NA	NA	NA	NA	ENSDART00000078156	NA	ENSMUST00000006611	215	ENST00000376957	215
ERLIN2	NA	NA	NA	NA	ENSDART00000141239	NA	ENSMUST00000033873	299	ENST00000276461	299
UTP20	YBL004W	8	NA	NA	NA	NA	ENSMUST00000004470	8	NA	NA
SCCPDH	NA	NA	NA	NA	NA	NA	ENSMUST00000134287	6	ENST00000366510	7
PSME3	NA	NA	NA	NA	ENSDART00000162528	NA	ENSMUST00000019470	8	ENST00000293362	8
POLR2H	NA	NA	NA	NA	ENSDART00000056188	7	ENSMUST00000021405	8	ENST00000429568	7
STK24	NA	NA	NA	NA	NA	NA	ENSMUST00000079817	237	ENST00000376547	248
HSPA9	NA	NA	NA	NA	ENSDART00000012438	NA	ENSMUST00000025217	381	ENST00000297185	381
SOAT1	NA	NA	NA	NA	NA	NA	ENSMUST00000189661	105	ENST00000367619	116
CS	NA	NA	NA	NA	ENSDART00000159445	68	ENSMUST00000005826	NA	ENST00000351328	66
ATP2C1	NA	NA	NA	NA	ENSDART00000084528	NA	ENSMUST00000085133	658	ENST00000507488	658
KLHL20	NA	NA	NA	NA	ENSDART00000056666	559	ENSMUST00000111611	572	NA	NA
ETFA	NA	NA	NA	NA	ENSDART00000162188	59	ENSMUST00000034866	57	ENST00000557943	NA
RAB7	NA	NA	FBtr0308611	102	ENSDART00000027014	NA	ENSMUST00000113600	101	NA	NA
NAE1	NA	NA	NA	NA	NA	NA	ENSMUST00000034349	53	ENST00000359087	52
NUP205	NA	NA	FBtr0074798	486	NA	NA	ENSMUST00000043815	467	NA	NA
PRRC2B	NA	NA	NA	NA	ENSDART00000112955	23	ENSMUST00000069817	23	NA	NA
THOC3	NA	NA	NA	NA	ENSDART00000079016	261	ENSMUST00000026990	291	ENST00000265097	NA
GART	NA	NA	NA	NA	NA	NA	ENSMUST00000023684	116	ENST00000381815	116
SPAG7	NA	NA	NA	NA	ENSDART00000165052	NA	ENSMUST00000018431	17	ENST00000206020	16
PAK1	NA	NA	NA	NA	ENSDART00000164724	353	ENSMUST00000033040	318	NA	NA
CD2BP2	NA	NA	NA	NA	ENSDART00000035759	21	ENSMUST00000166791	NA	ENST00000305596	21
SH3BGRL	NA	NA	NA	NA	NA	NA	ENSMUST00000033598	83	ENST00000373212	83
PSMD1	NA	NA	NA	NA	ENSDART00000159016	NA	ENSMUST00000027432	17	ENST00000308696	17
NDUFB9	NA	NA	NA	NA	NA	NA	ENSMUST00000022980	117	ENST00000522532	117
EIF3D	NA	NA	NA	NA	ENSDART00000011052	NA	ENSMUST00000100484	513	ENST00000216190	513
SF3B2	NA	NA	FBtr0077669	NA	ENSDART00000015873	532	ENSMUST00000025774	590	ENST00000322535	607
RPL24	NA	NA	FBtr0080524	NA	ENSDART00000164359	64	ENSMUST00000023269	64	NA	NA
RPSA	NA	NA	NA	NA	ENSDART00000135945	207	ENSMUST00000035105	208	ENST00000443003	212
PPP1R8	NA	NA	NA	NA	NA	NA	ENSMUST00000030702	87	ENST00000311772	87
TNPO1	NA	NA	NA	NA	NA	NA	ENSMUST00000109401	225	ENST00000337273	225
KPNB1	NA	NA	NA	NA	ENSDART00000163823	NA	ENSMUST00000001479	855	ENST00000290158	855
NCOA4	NA	NA	NA	NA	ENSDART00000017052	NA	ENSMUST00000163336	162	ENST00000578454	178
RAB3GAP1	NA	NA	NA	NA	NA	NA	ENSMUST00000037649	419	ENST00000442034	419
POLR2F	NA	NA	NA	NA	ENSDART00000053201	NA	ENSMUST00000040077	6	ENST00000407936	6
CNPY3	NA	NA	NA	NA	ENSDART00000040116	50	ENSMUST00000059844	66	NA	NA
NUP98	NA	NA	NA	NA	ENSDART00000162500	160	ENSMUST00000070165	NA	ENST00000359171	158
CFDP1	NA	NA	NA	NA	ENSDART00000115388	9	ENSMUST00000034432	8	ENST00000283882	NA
SRSF4	NA	NA	NA	NA	ENSDART00000165033	170	ENSMUST00000053819	NA	ENST00000373795	167
SFPQ	NA	NA	NA	NA	ENSDART00000017359	NA	ENSMUST00000030623	351	ENST00000357214	359
PITRM1	NA	NA	NA	NA	NA	NA	ENSMUST00000021611	96	ENST00000380989	96
EFTUD2	NA	NA	NA	NA	ENSDART00000017172	NA	ENSMUST00000021306	909	ENST00000426333	908
RRAS2	NA	NA	NA	NA	NA	NA	ENSMUST00000069449	118	ENST00000256196	118
ACIN1	NA	NA	NA	NA	NA	NA	ENSMUST00000022793	1212	ENST00000262710	1212
CALM1	NA	NA	NA	NA	NA	NA	ENSMUST00000001204	144	ENST00000447653	96
ORMDL2	NA	NA	NA	NA	NA	NA	ENSMUST00000026409	6	ENST00000243045	6
HNRNPA2B1	NA	NA	NA	NA	NA	NA	ENSMUST00000114459	167	ENST00000354667	179
ARF1	YDL192W	69	NA	NA	ENSDART00000109319	68	NA	NA	ENST00000272102	NA
STRAP	NA	NA	NA	NA	ENSDART00000124627	NA	ENSMUST00000064910	26	ENST00000025399	26
PHLDA3	NA	NA	NA	NA	NA	NA	ENSMUST00000038945	102	ENST00000367311	104
GALNT2	NA	NA	NA	NA	ENSDART00000136217	NA	ENSMUST00000034458	48	ENST00000366672	50
CELF1	NA	NA	NA	NA	ENSDART00000041055	NA	ENSMUST00000111452	39	ENST00000531165	39
UBE2F	NA	NA	NA	NA	NA	NA	ENSMUST00000059743	8	ENST00000272930	9
BTG1	NA	NA	NA	NA	NA	NA	ENSMUST00000038377	109	ENST00000256015	109
ABCD3	NA	NA	NA	NA	NA	NA	ENSMUST00000029770	44	ENST00000370214	44
IER5	NA	NA	NA	NA	ENSDART00000014330	6	ENSMUST00000055322	6	NA	NA
HNRNPH2	NA	NA	NA	NA	NA	NA	ENSMUST00000059297	123	ENST00000316594	124
HAX1	NA	NA	NA	NA	NA	NA	ENSMUST00000079724	21	ENST00000483970	20
ZCRB1	NA	NA	NA	NA	ENSDART00000067174	6	ENSMUST00000076070	7	ENST00000266529	NA
UBA3	NA	NA	FBtr0087585	NA	NA	NA	ENSMUST00000089287	7	ENST00000361055	7
ARF5	NA	NA	NA	NA	ENSDART00000103467	NA	ENSMUST00000020717	128	ENST00000000233	128
AASDHPPT	NA	NA	NA	NA	NA	NA	ENSMUST00000051589	306	ENST00000278618	306
COPS4	NA	NA	NA	NA	ENSDART00000064215	NA	ENSMUST00000045993	180	ENST00000503682	179
SMARCB1	NA	NA	NA	NA	NA	NA	ENSMUST00000000925	22	ENST00000344921	22
EIF3M	NA	NA	FBtr0087579	16	ENSDART00000010256	NA	ENSMUST00000028592	NA	ENST00000531120	14
SMC3	YJL074C	26	FBtr0074290	27	ENSDART00000019786	NA	ENSMUST00000025930	NA	NA	NA
ACTR10	NA	NA	NA	NA	NA	NA	ENSMUST00000021479	234	ENST00000254286	234
JPT1	NA	NA	NA	NA	NA	NA	ENSMUST00000021083	12	ENST00000356033	12
FLNA	NA	NA	NA	NA	NA	NA	ENSMUST00000033699	30	ENST00000369850	29
ODC1	YPL134C	NA	NA	NA	ENSDART00000149039	NA	ENSMUST00000171737	157	ENST00000234111	158
MLX	NA	NA	NA	NA	NA	NA	ENSMUST00000017945	150	ENST00000246912	149
FLNA	NA	NA	NA	NA	NA	NA	ENSMUST00000033699	28	ENST00000369850	28
PPP3CA	NA	NA	NA	NA	NA	NA	ENSMUST00000056758	217	ENST00000394854	218
SARS	NA	NA	NA	NA	NA	NA	ENSMUST00000102625	88	ENST00000369923	88
DDX5	NA	NA	NA	NA	ENSDART00000055492	65	ENSMUST00000021062	NA	ENST00000225792	63
PDIA6	NA	NA	NA	NA	ENSDART00000020252	NA	ENSMUST00000057288	313	ENST00000404371	360
PIP5K1A	NA	NA	NA	NA	NA	NA	ENSMUST00000107233	489	ENST00000368888	504
ARL6IP1	NA	NA	FBtr0083336	8	NA	NA	ENSMUST00000032888	NA	ENST00000304414	13
LRIF1	NA	NA	NA	NA	NA	NA	ENSMUST00000098751	221	ENST00000494675	197
EEF1G	NA	NA	NA	NA	ENSDART00000078522	NA	ENSMUST00000052248	317	ENST00000329251	317
DUT	NA	NA	NA	NA	NA	NA	ENSMUST00000082122	154	ENST00000331200	206
MCMBP	NA	NA	NA	NA	ENSDART00000135788	NA	ENSMUST00000119081	530	ENST00000360003	530
POLR2B	NA	NA	NA	NA	ENSDART00000167045	8	ENSMUST00000031167	7	ENST00000381227	NA
KHSRP	NA	NA	NA	NA	ENSDART00000038330	310	ENSMUST00000007814	340	ENST00000398148	NA
BLOC1S1	NA	NA	NA	NA	NA	NA	ENSMUST00000026405	92	ENST00000548925	119
SF3A3	NA	NA	NA	NA	ENSDART00000160433	88	ENSMUST00000030734	88	ENST00000373019	88
ASCC3	NA	NA	NA	NA	NA	NA	ENSMUST00000035606	1837	ENST00000369162	1836
GLA	NA	NA	NA	NA	NA	NA	ENSMUST00000033621	9	ENST00000218516	6
APLP2	NA	NA	NA	NA	ENSDART00000077125	NA	ENSMUST00000072634	480	ENST00000263574	480
USP7	NA	NA	FBtr0073641	NA	ENSDART00000024453	883	ENSMUST00000160405	916	ENST00000344836	875
HNRNPL	NA	NA	NA	NA	ENSDART00000051184	NA	ENSMUST00000174548	325	ENST00000221419	329
LRPPRC	NA	NA	NA	NA	NA	NA	ENSMUST00000112308	295	ENST00000260665	296
U2SURP	NA	NA	NA	NA	ENSDART00000087714	NA	ENSMUST00000079659	391	ENST00000473835	390
TNPO2	NA	NA	NA	NA	ENSDART00000055757	53	ENSMUST00000093360	54	ENST00000586775	NA
DDX18	NA	NA	NA	NA	ENSDART00000048753	408	ENSMUST00000001724	416	ENST00000263239	425
TXNDC17	NA	NA	NA	NA	ENSDART00000080892	88	ENSMUST00000021158	88	ENST00000250101	NA
TCERG1	NA	NA	NA	NA	NA	NA	ENSMUST00000025375	840	ENST00000296702	839
WDR83OS	NA	NA	NA	NA	ENSDART00000132491	10	NA	NA	ENST00000596731	11
LTBR	NA	NA	NA	NA	NA	NA	ENSMUST00000032489	65	ENST00000228918	65
ZMYM4	NA	NA	NA	NA	ENSDART00000140926	1294	ENSMUST00000106108	1320	NA	NA
HMGB1	NA	NA	NA	NA	NA	NA	ENSMUST00000085546	49	ENST00000341423	49
GOLT1B	NA	NA	NA	NA	NA	NA	ENSMUST00000032372	6	ENST00000229314	7
GNL3	NA	NA	NA	NA	ENSDART00000122953	NA	ENSMUST00000037739	6	ENST00000418458	6
RPS4X	NA	NA	NA	NA	ENSDART00000128917	NA	ENSMUST00000033683	7	ENST00000316084	7
NCS1	NA	NA	NA	NA	NA	NA	ENSMUST00000000199	8	ENST00000372398	9
PPM1G	NA	NA	NA	NA	ENSDART00000161062	NA	ENSMUST00000031032	77	ENST00000344034	77
MCCC2	NA	NA	NA	NA	ENSDART00000022481	127	ENSMUST00000022148	NA	ENST00000340941	124
MYH9	NA	NA	NA	NA	NA	NA	ENSMUST00000016771	246	ENST00000216181	246
TBC1D23	NA	NA	NA	NA	NA	NA	ENSMUST00000023431	176	ENST00000394144	176
CUL4A	NA	NA	NA	NA	NA	NA	ENSMUST00000016680	730	ENST00000375440	730
JKAMP	NA	NA	NA	NA	NA	NA	ENSMUST00000057257	20	ENST00000554271	33
ESYT1	NA	NA	NA	NA	NA	NA	ENSMUST00000026427	398	ENST00000267113	408
CYB5A	NA	NA	NA	NA	ENSDART00000165290	NA	ENSMUST00000160180	8	ENST00000340533	8
PPHLN1	NA	NA	NA	NA	ENSDART00000067175	NA	ENSMUST00000049122	111	ENST00000395568	96
DDX47	NA	NA	NA	NA	NA	NA	ENSMUST00000032326	7	ENST00000358007	8
CDC73	YLR418C	NA	NA	NA	ENSDART00000157155	398	ENSMUST00000018337	398	ENST00000367435	NA
NAA15	NA	NA	NA	NA	NA	NA	ENSMUST00000029303	216	ENST00000296543	216
CHD1	YER164W	NA	NA	NA	ENSDART00000163788	914	ENSMUST00000024627	926	NA	NA
TAF1B	NA	NA	FBtr0333825	469	NA	NA	ENSMUST00000075954	386	NA	NA
PCM1	YEL058W	93	NA	NA	ENSDART00000089654	NA	ENSMUST00000045218	223	NA	NA
AKT1	NA	NA	FBtr0083228	NA	NA	NA	ENSMUST00000001780	32	ENST00000554581	31
DPP3	NA	NA	NA	NA	ENSDART00000011305	322	ENSMUST00000025851	323	NA	NA
DYNC1LI2	NA	NA	NA	NA	NA	NA	ENSMUST00000041769	373	ENST00000258198	373
COPA	NA	NA	NA	NA	ENSDART00000048277	1097	ENSMUST00000027833	NA	ENST00000368069	1106
MTREX	NA	NA	NA	NA	ENSDART00000026244	445	NA	NA	ENST00000230640	453
ANXA7	NA	NA	NA	NA	NA	NA	ENSMUST00000065504	238	ENST00000372919	263
RBM17	NA	NA	NA	NA	ENSDART00000044043	7	ENSMUST00000040314	8	ENST00000418631	NA
TEX10	NA	NA	NA	NA	NA	NA	ENSMUST00000030030	6	ENST00000374902	6
STIP1	NA	NA	FBtr0078131	52	ENSDART00000112488	52	ENSMUST00000025918	NA	ENST00000358794	NA
EIF2S2	NA	NA	NA	NA	ENSDART00000075009	10	ENSMUST00000099173	NA	ENST00000374980	10
EMC2	YJR088C	7	NA	NA	ENSDART00000023238	12	ENSMUST00000022962	NA	ENST00000220853	NA
FAM129B	NA	NA	NA	NA	NA	NA	ENSMUST00000028135	316	ENST00000373312	316
PNN	NA	NA	FBtr0113210	NA	ENSDART00000012670	6	ENSMUST00000021381	6	ENST00000553331	NA
ACOT13	NA	NA	NA	NA	NA	NA	ENSMUST00000006900	66	ENST00000230048	65
YBX1	NA	NA	NA	NA	ENSDART00000024320	233	ENSMUST00000079644	NA	ENST00000321358	243
SMC4	NA	NA	NA	NA	ENSDART00000130413	NA	ENSMUST00000042901	48	ENST00000357388	50
STX12	NA	NA	NA	NA	ENSDART00000169993	NA	ENSMUST00000030698	249	ENST00000373943	249
DDX6	NA	NA	NA	NA	ENSDART00000087382	320	ENSMUST00000170489	319	ENST00000534980	319
FAM49B	NA	NA	NA	NA	NA	NA	ENSMUST00000063838	293	ENST00000519824	292
SF3B3	NA	NA	FBtr0331404	NA	ENSDART00000159274	NA	ENSMUST00000042012	1060	ENST00000302516	1059
SNF8	YPL002C	NA	NA	NA	NA	NA	ENSMUST00000006217	98	ENST00000502492	97
DYNC1LI2	NA	NA	NA	NA	NA	NA	ENSMUST00000041769	167	ENST00000258198	167
SEH1L	NA	NA	NA	NA	ENSDART00000013865	10	ENSMUST00000025421	10	ENST00000399892	10
ZCCHC7	NA	NA	FBtr0075330	NA	ENSDART00000129066	35	ENSMUST00000107824	NA	ENST00000322831	9
KIF2C	NA	NA	NA	NA	NA	NA	ENSMUST00000065896	536	ENST00000372224	540
NTMT1	NA	NA	NA	NA	NA	NA	ENSMUST00000041830	8	ENST00000372486	8
SELENOM	NA	NA	NA	NA	NA	NA	ENSMUST00000094469	8	ENST00000402395	7
SMYD5	NA	NA	FBtr0084108	14	NA	NA	ENSMUST00000045693	35	NA	NA
MRPS2	NA	NA	FBtr0077408	NA	NA	NA	ENSMUST00000038600	153	ENST00000371785	156
NIT2	YJL126W	NA	NA	NA	NA	NA	ENSMUST00000023432	121	ENST00000394140	121
RPS2	YGL123W	NA	FBtr0345436	NA	ENSDART00000138107	109	ENSMUST00000146867	123	ENST00000343262	124
PLAUR	NA	NA	NA	NA	NA	NA	ENSMUST00000002284	75	ENST00000340093	74
AP3D1	NA	NA	NA	NA	NA	NA	ENSMUST00000020420	418	ENST00000355272	418
EIF4H	NA	NA	NA	NA	ENSDART00000160191	10	NA	NA	ENST00000265753	9
PTPN11	NA	NA	NA	NA	NA	NA	ENSMUST00000054547	8	ENST00000351677	8
PUF60	NA	NA	NA	NA	NA	NA	ENSMUST00000100527	41	ENST00000526683	35
CSNK2A1	NA	NA	NA	NA	ENSDART00000008297	6	ENSMUST00000099224	6	ENST00000349736	NA
SEC62	YPL094C	NA	NA	NA	ENSDART00000004626	9	ENSMUST00000029256	NA	ENST00000337002	9
TMBIM6	NA	NA	NA	NA	NA	NA	ENSMUST00000023749	86	ENST00000552699	143
YTHDC1	NA	NA	NA	NA	ENSDART00000073671	141	ENSMUST00000038384	151	ENST00000579690	NA
EEF2	NA	NA	FBtr0332966	NA	NA	NA	ENSMUST00000047864	151	ENST00000309311	151
AP2A2	NA	NA	NA	NA	NA	NA	ENSMUST00000003038	44	ENST00000332231	44
HNRNPL	NA	NA	NA	NA	ENSDART00000051184	354	ENSMUST00000174548	403	ENST00000221419	NA
YIF1B	NA	NA	NA	NA	NA	NA	ENSMUST00000032809	106	ENST00000339413	109
LSM14A	NA	NA	NA	NA	NA	NA	ENSMUST00000085585	18	ENST00000544216	17
GTF2B	NA	NA	NA	NA	ENSDART00000168022	97	ENSMUST00000029938	97	ENST00000370500	NA
EMC1	YCL045C	NA	FBtr0081765	NA	ENSDART00000159046	37	ENSMUST00000179784	38	ENST00000477853	NA
MCM4	YPR019W	NA	NA	NA	ENSDART00000058564	64	ENSMUST00000023353	80	ENST00000523944	NA
AGFG1	NA	NA	NA	NA	NA	NA	ENSMUST00000186302	510	ENST00000409979	535
RPS7	NA	NA	FBtr0089422	NA	ENSDART00000126229	NA	ENSMUST00000074267	13	ENST00000304921	13
PDCD6IP	NA	NA	NA	NA	ENSDART00000135164	NA	ENSMUST00000111861	693	ENST00000457054	692
TKT	NA	NA	NA	NA	NA	NA	ENSMUST00000022529	7	ENST00000423516	7
H2AFV	NA	NA	NA	NA	NA	NA	ENSMUST00000109737	70	ENST00000308153	71
CCT2	YIL142W	NA	FBtr0071289	22	NA	NA	ENSMUST00000047672	23	ENST00000299300	23
IER2	NA	NA	NA	NA	NA	NA	ENSMUST00000060427	7	ENST00000587885	6
EIF5	NA	NA	FBtr0074149	415	ENSDART00000019476	NA	ENSMUST00000166123	NA	ENST00000216554	393
CDC16	YKL022C	191	FBtr0084377	127	ENSDART00000077814	NA	ENSMUST00000043962	NA	ENST00000356221	NA
MTHFD2	NA	NA	NA	NA	NA	NA	ENSMUST00000005810	188	ENST00000394053	188
MARCH6	NA	NA	NA	NA	ENSDART00000145732	NA	ENSMUST00000090227	7	ENST00000274140	7
MCM3	YEL032W	NA	FBtr0070762	NA	ENSDART00000018304	510	ENSMUST00000053266	NA	ENST00000596288	556
FRG1	NA	NA	FBtr0074847	94	ENSDART00000079001	NA	ENSMUST00000033999	90	ENST00000226798	NA
PSAP	NA	NA	NA	NA	ENSDART00000130379	NA	ENSMUST00000179238	435	ENST00000394934	405
USP4	NA	NA	NA	NA	ENSDART00000039868	67	ENSMUST00000035237	51	NA	NA
ANP32B	NA	NA	NA	NA	ENSDART00000102500	12	ENSMUST00000102926	NA	ENST00000339399	13
CHMP2A	NA	NA	NA	NA	ENSDART00000076103	148	ENSMUST00000005711	148	ENST00000600118	NA
IPO4	NA	NA	NA	NA	ENSDART00000039312	6	ENSMUST00000047131	7	ENST00000558046	6
CALD1	NA	NA	NA	NA	NA	NA	ENSMUST00000115027	445	ENST00000361675	468
ST13	NA	NA	NA	NA	ENSDART00000138578	130	ENSMUST00000172107	NA	ENST00000216218	127
CCNG1	NA	NA	NA	NA	ENSDART00000109065	8	ENSMUST00000020576	8	ENST00000340828	8
INTS4	NA	NA	FBtr0071234	122	NA	NA	ENSMUST00000026126	91	NA	NA
SAFB	NA	NA	NA	NA	ENSDART00000017838	NA	ENSMUST00000182533	504	ENST00000588852	481
SMC1A	NA	NA	NA	NA	NA	NA	ENSMUST00000045312	1035	ENST00000322213	1035
SLC39A1	NA	NA	NA	NA	NA	NA	ENSMUST00000015467	47	ENST00000356205	47
ANLN	NA	NA	NA	NA	ENSDART00000113574	1052	ENSMUST00000040912	NA	ENST00000265748	1021
POMP	NA	NA	FBtr0081414	NA	ENSDART00000045124	12	ENSMUST00000031654	12	ENST00000380842	12
SNRNP40	NA	NA	NA	NA	ENSDART00000038230	318	ENSMUST00000105994	NA	ENST00000263694	328
SUCLA2	NA	NA	NA	NA	ENSDART00000018503	NA	ENSMUST00000022706	182	ENST00000378654	182
CCNC	NA	NA	NA	NA	ENSDART00000021753	NA	ENSMUST00000102997	16	ENST00000520429	16
PIGT	NA	NA	NA	NA	NA	NA	ENSMUST00000103101	345	ENST00000279036	341
FN1	NA	NA	NA	NA	NA	NA	ENSMUST00000055226	1964	ENST00000354785	1965
AGPAT5	NA	NA	NA	NA	ENSDART00000092105	NA	ENSMUST00000149565	8	ENST00000285518	9
HSP90B1	NA	NA	NA	NA	ENSDART00000004879	83	ENSMUST00000020238	83	ENST00000299767	NA
MAEA	NA	NA	NA	NA	ENSDART00000075759	164	ENSMUST00000114449	NA	ENST00000505177	164
RPN2	YIL075C	13	FBtr0330379	14	ENSDART00000124968	NA	ENSMUST00000116380	NA	ENST00000237530	NA
RNPS1	NA	NA	FBtr0082066	NA	NA	NA	ENSMUST00000088512	26	ENST00000397086	26
SPCS2	NA	NA	NA	NA	ENSDART00000062852	14	ENSMUST00000036274	39	ENST00000532972	69
NELFE	NA	NA	NA	NA	ENSDART00000148877	NA	ENSMUST00000173357	25	ENST00000375425	33
IDE	NA	NA	FBtr0273273	324	ENSDART00000158367	330	NA	NA	NA	NA
CCT5	YJR064W	NA	FBtr0087987	NA	ENSDART00000066760	16	ENSMUST00000022842	15	ENST00000280326	NA
DIAPH1	NA	NA	NA	NA	NA	NA	ENSMUST00000025337	390	ENST00000389054	391
EXO84	YBR102C	533	FBtr0084978	510	NA	NA	NA	NA	NA	NA
PBDC1	NA	NA	NA	NA	NA	NA	ENSMUST00000033577	10	ENST00000373358	10
NPC2	YDL046W	NA	NA	NA	ENSDART00000050399	NA	ENSMUST00000021668	91	ENST00000434013	90
VIM	NA	NA	NA	NA	NA	NA	ENSMUST00000028062	451	ENST00000544301	450
FAM120A	NA	NA	NA	NA	NA	NA	ENSMUST00000060805	195	ENST00000277165	195
NOP56	YLR197W	NA	FBtr0084230	NA	ENSDART00000114524	157	ENSMUST00000103198	156	ENST00000329276	NA
VCP	NA	NA	NA	NA	ENSDART00000023779	NA	ENSMUST00000030164	103	ENST00000358901	103
MED6	YHR058C	NA	FBtr0339719	NA	ENSDART00000044115	164	ENSMUST00000161211	164	ENST00000615788	NA
SRRM1	NA	NA	NA	NA	ENSDART00000121848	NA	ENSMUST00000136342	79	ENST00000447431	78
RAB35	NA	NA	FBtr0333549	30	NA	NA	ENSMUST00000031492	NA	ENST00000229340	30
PHGDH	NA	NA	NA	NA	ENSDART00000012938	NA	ENSMUST00000065793	16	ENST00000369409	16
THOC5	NA	NA	FBtr0072147	NA	ENSDART00000055845	11	ENSMUST00000038237	NA	ENST00000414902	12
SMARCC1	NA	NA	NA	NA	NA	NA	ENSMUST00000088716	766	ENST00000254480	767
ARMC1	NA	NA	NA	NA	ENSDART00000012399	NA	ENSMUST00000029125	13	ENST00000276569	12
UGP2	NA	NA	NA	NA	NA	NA	ENSMUST00000102875	12	ENST00000445915	20
SLC38A2	NA	NA	NA	NA	NA	NA	ENSMUST00000023099	14	ENST00000256689	14
IPO7	NA	NA	NA	NA	ENSDART00000108471	NA	ENSMUST00000084731	880	ENST00000379719	880
EIF4G1	NA	NA	FBtr0112904	1245	NA	NA	ENSMUST00000044783	NA	ENST00000382330	989
NUDT4	NA	NA	NA	NA	NA	NA	ENSMUST00000020217	59	ENST00000337179	60
SLBP	NA	NA	FBtr0085409	226	ENSDART00000158291	202	ENSMUST00000057551	NA	ENST00000318386	NA
ARPC2	NA	NA	FBtr0081358	NA	ENSDART00000099803	NA	ENSMUST00000113820	90	ENST00000315717	91
WDR1	NA	NA	NA	NA	NA	NA	ENSMUST00000005234	200	ENST00000499869	199
KDELR1	NA	NA	NA	NA	NA	NA	ENSMUST00000002855	82	ENST00000330720	82
JKAMP	NA	NA	NA	NA	NA	NA	ENSMUST00000057257	189	ENST00000554271	202
AHNAK	NA	NA	NA	NA	NA	NA	ENSMUST00000092956	1686	ENST00000378024	1567
CLPTM1L	NA	NA	NA	NA	NA	NA	ENSMUST00000022102	303	ENST00000320895	302
ROCK2	NA	NA	NA	NA	NA	NA	ENSMUST00000020904	391	ENST00000315872	391
RPL8	NA	NA	FBtr0072925	NA	ENSDART00000140039	NA	ENSMUST00000004072	7	ENST00000394920	7
SNRPB	NA	NA	NA	NA	ENSDART00000011663	50	ENSMUST00000103199	50	ENST00000438552	49
SHCBP1	NA	NA	NA	NA	ENSDART00000165358	237	ENSMUST00000022945	186	ENST00000303383	NA
PLOD2	NA	NA	NA	NA	NA	NA	ENSMUST00000160359	50	ENST00000282903	50
PSMB1	NA	NA	NA	NA	ENSDART00000007231	NA	ENSMUST00000014913	155	ENST00000262193	156
DDX1	NA	NA	FBtr0078492	243	NA	NA	ENSMUST00000071103	243	ENST00000381341	NA
GNPDA2	NA	NA	NA	NA	ENSDART00000038301	NA	ENSMUST00000139632	158	ENST00000295448	159
IMMT	NA	NA	NA	NA	NA	NA	ENSMUST00000064062	198	ENST00000410111	199
BSG	NA	NA	FBtr0332498	NA	ENSDART00000015951	NA	ENSMUST00000067036	284	ENST00000333511	280
LMNB1	NA	NA	NA	NA	ENSDART00000124502	466	ENSMUST00000025486	451	ENST00000261366	NA
SMU1	NA	NA	FBtr0083721	NA	NA	NA	ENSMUST00000030117	238	ENST00000397149	238
FKBP9	NA	NA	NA	NA	NA	NA	ENSMUST00000031795	380	ENST00000538336	432
RRM1	NA	NA	NA	NA	ENSDART00000012091	NA	ENSMUST00000033283	580	ENST00000300738	580
RPE	NA	NA	NA	NA	NA	NA	ENSMUST00000113995	74	ENST00000359429	67
KDM1A	NA	NA	NA	NA	ENSDART00000085758	390	ENSMUST00000105847	NA	ENST00000400181	434
MKLN1	NA	NA	NA	NA	NA	NA	ENSMUST00000026699	156	ENST00000352689	156
ATXN2L	NA	NA	NA	NA	ENSDART00000133168	NA	ENSMUST00000040202	207	ENST00000568266	149
EIF3J	NA	NA	FBtr0088387	125	NA	NA	NA	NA	ENST00000261868	144
HIF1A	NA	NA	NA	NA	NA	NA	ENSMUST00000021530	424	ENST00000539097	447
CUL2	NA	NA	FBtr0085900	NA	ENSDART00000138432	NA	ENSMUST00000162301	11	ENST00000421317	29
MRTO4	NA	NA	NA	NA	ENSDART00000002556	NA	ENSMUST00000102503	55	ENST00000330263	55
EIF4G2	NA	NA	FBtr0344335	NA	NA	NA	ENSMUST00000162415	240	ENST00000526148	240
CDCA4	NA	NA	NA	NA	ENSDART00000138369	NA	ENSMUST00000062092	186	ENST00000336219	190
HCCS	NA	NA	NA	NA	NA	NA	ENSMUST00000033717	84	ENST00000321143	80
THBS1	NA	NA	NA	NA	NA	NA	ENSMUST00000039559	996	ENST00000260356	994
SMG7	NA	NA	NA	NA	ENSDART00000085976	82	ENSMUST00000043560	91	NA	NA
MCRIP1	NA	NA	NA	NA	ENSDART00000102014	NA	ENSMUST00000034913	44	ENST00000572645	64
SF3A3	NA	NA	NA	NA	ENSDART00000160433	210	ENSMUST00000030734	NA	ENST00000373019	210
PMPCA	NA	NA	NA	NA	ENSDART00000164278	NA	ENSMUST00000076431	59	ENST00000371717	60
CSNK2B	NA	NA	NA	NA	ENSDART00000109258	NA	ENSMUST00000174024	140	ENST00000375885	147
SQSTM1	NA	NA	NA	NA	NA	NA	ENSMUST00000102774	7	ENST00000389805	7
SEH1L	NA	NA	NA	NA	ENSDART00000013865	71	ENSMUST00000025421	71	ENST00000399892	NA
ZC3H7A	NA	NA	NA	NA	ENSDART00000157964	481	ENSMUST00000037633	469	ENST00000396516	NA
PFKP	NA	NA	NA	NA	NA	NA	ENSMUST00000138703	243	ENST00000381125	244
TPT1	YOL102C	NA	NA	NA	ENSDART00000122137	6	ENSMUST00000110894	7	ENST00000616577	6
UBA2	YDR390C	NA	FBtr0076734	85	ENSDART00000171801	84	ENSMUST00000102746	NA	ENST00000246548	NA
UGGT1	NA	NA	NA	NA	ENSDART00000123886	NA	ENSMUST00000046875	144	ENST00000259253	144
PDCD4	NA	NA	FBtr0331711	129	NA	NA	ENSMUST00000074371	97	NA	NA
SELENOK	NA	NA	NA	NA	ENSDART00000168307	11	ENSMUST00000112268	11	NA	NA
PDIA6	NA	NA	NA	NA	ENSDART00000020252	215	ENSMUST00000057288	220	ENST00000404371	NA
PLK1	NA	NA	NA	NA	ENSDART00000081343	NA	ENSMUST00000033154	6	ENST00000300093	6
SNX6	NA	NA	FBtr0306170	NA	NA	NA	ENSMUST00000005798	9	ENST00000362031	21
IQGAP1	NA	NA	NA	NA	ENSDART00000110283	NA	ENSMUST00000167377	710	ENST00000268182	711
ACBD6	NA	NA	NA	NA	NA	NA	ENSMUST00000035560	123	ENST00000367595	124
PRPF8	NA	NA	NA	NA	ENSDART00000134601	901	ENSMUST00000018449	NA	ENST00000304992	895
COPG2	NA	NA	NA	NA	ENSDART00000043660	6	ENSMUST00000048774	6	NA	NA
UBE2S	NA	NA	NA	NA	ENSDART00000047452	NA	ENSMUST00000079496	27	ENST00000264552	28
VPS35	YJL154C	NA	FBtr0071771	NA	ENSDART00000016105	NA	ENSMUST00000034131	237	ENST00000299138	238
GPD2	YOL059W	NA	NA	NA	NA	NA	ENSMUST00000112618	55	ENST00000438166	54
GPX4	NA	NA	NA	NA	NA	NA	ENSMUST00000097227	98	ENST00000588919	15
TMPO	NA	NA	NA	NA	NA	NA	ENSMUST00000020123	8	ENST00000266732	8
XRN2	NA	NA	NA	NA	ENSDART00000163071	666	ENSMUST00000028921	NA	ENST00000377191	658
RPL10	NA	NA	FBtr0299870	NA	ENSDART00000142072	NA	ENSMUST00000008826	28	ENST00000369817	28
NDUFA12	NA	NA	NA	NA	NA	NA	ENSMUST00000179990	81	ENST00000327772	78
TARDBP	NA	NA	NA	NA	ENSDART00000058555	134	ENSMUST00000084125	128	ENST00000240185	128
HIST1H2BA	NA	NA	NA	NA	ENSDART00000154377	47	ENSMUST00000052776	50	NA	NA
ATXN10	NA	NA	NA	NA	NA	NA	ENSMUST00000163242	98	ENST00000252934	99
SIN3B	NA	NA	NA	NA	ENSDART00000090371	77	ENSMUST00000004494	73	ENST00000596802	80
DIS3	YOL021C	NA	FBtr0084605	NA	ENSDART00000085454	513	ENSMUST00000042471	516	ENST00000377767	NA
DDX46	NA	NA	NA	NA	ENSDART00000164315	172	ENSMUST00000172272	NA	ENST00000507392	156
MOB3A	NA	NA	NA	NA	ENSDART00000145444	NA	ENSMUST00000003438	199	ENST00000357066	198
CSNK1A1	NA	NA	NA	NA	NA	NA	ENSMUST00000166990	94	ENST00000515768	94
HNRNPC	NA	NA	NA	NA	ENSDART00000075905	NA	ENSMUST00000111610	188	ENST00000554455	187
STAU1	NA	NA	NA	NA	NA	NA	ENSMUST00000109238	36	ENST00000371856	124
TIPIN	NA	NA	NA	NA	ENSDART00000052474	17	ENSMUST00000034964	17	ENST00000261881	NA
HNRNPA2B1	NA	NA	NA	NA	NA	NA	ENSMUST00000114459	75	ENST00000354667	87
LIN7C	NA	NA	NA	NA	ENSDART00000146720	6	ENSMUST00000028583	7	ENST00000278193	7
ASH2L	NA	NA	NA	NA	ENSDART00000085031	17	ENSMUST00000068892	60	NA	NA
ZC3HC1	NA	NA	NA	NA	ENSDART00000090837	62	ENSMUST00000080812	70	ENST00000484432	NA
APEH	NA	NA	NA	NA	NA	NA	ENSMUST00000193254	212	ENST00000438011	212
TPP2	NA	NA	NA	NA	ENSDART00000152173	8	ENSMUST00000087933	9	ENST00000376052	8
DCTN2	NA	NA	NA	NA	NA	NA	ENSMUST00000026479	10	ENST00000434715	10
HINFP	NA	NA	NA	NA	ENSDART00000124487	90	ENSMUST00000034629	91	NA	NA
FARSB	NA	NA	NA	NA	NA	NA	ENSMUST00000170217	21	ENST00000281828	22
SPNS1	NA	NA	NA	NA	ENSDART00000025324	8	ENSMUST00000032994	17	NA	NA
CCT3	YJL014W	12	FBtr0083337	NA	ENSDART00000003752	NA	ENSMUST00000001452	14	ENST00000295688	NA
MTA2	NA	NA	NA	NA	ENSDART00000077113	78	ENSMUST00000096240	77	ENST00000278823	NA
PDXDC1	NA	NA	NA	NA	ENSDART00000158284	NA	ENSMUST00000023361	256	ENST00000563679	273
PAK2	NA	NA	NA	NA	NA	NA	ENSMUST00000023467	298	ENST00000327134	298
SPTAN1	NA	NA	NA	NA	ENSDART00000102251	NA	ENSMUST00000113719	105	ENST00000630866	105
GABPB1	NA	NA	NA	NA	NA	NA	ENSMUST00000110425	65	ENST00000220429	64
POLR2B	NA	NA	NA	NA	ENSDART00000167045	NA	ENSMUST00000031167	13	ENST00000381227	13
CALM3	NA	NA	NA	NA	NA	NA	ENSMUST00000019514	23	ENST00000291295	23
SAMM50	NA	NA	NA	NA	NA	NA	ENSMUST00000023071	33	ENST00000350028	33
RAB1A	NA	NA	NA	NA	NA	NA	ENSMUST00000163483	151	ENST00000409784	151
NAA15	NA	NA	NA	NA	NA	NA	ENSMUST00000029303	590	ENST00000296543	590
DDX18	NA	NA	NA	NA	ENSDART00000048753	NA	ENSMUST00000001724	612	ENST00000263239	622
SRSF10	NA	NA	NA	NA	NA	NA	ENSMUST00000105853	19	ENST00000492112	18
ITGA5	NA	NA	NA	NA	ENSDART00000018301	267	ENSMUST00000023128	282	ENST00000293379	NA
PHB	NA	NA	NA	NA	ENSDART00000080075	58	ENSMUST00000125172	NA	ENST00000300408	59
TIA1	NA	NA	NA	NA	ENSDART00000074400	NA	ENSMUST00000095753	187	ENST00000433529	186
KARS	NA	NA	NA	NA	ENSDART00000162553	361	ENSMUST00000093120	375	ENST00000319410	NA
PPP2CA	NA	NA	NA	NA	ENSDART00000075443	NA	ENSMUST00000020608	108	ENST00000481195	107
COPB2	NA	NA	NA	NA	ENSDART00000044331	24	ENSMUST00000035033	NA	ENST00000333188	25
ACIN1	NA	NA	NA	NA	NA	NA	ENSMUST00000022793	1103	ENST00000262710	1104
STK38L	NA	NA	NA	NA	NA	NA	ENSMUST00000111644	224	ENST00000389032	224
ECH1	NA	NA	NA	NA	ENSDART00000019330	186	ENSMUST00000066264	205	ENST00000221418	NA
GAPDH	NA	NA	NA	NA	ENSDART00000163606	36	ENSMUST00000117757	NA	ENST00000229239	38
PPP2R1A	NA	NA	NA	NA	NA	NA	ENSMUST00000007708	310	ENST00000322088	310
HSPA13	NA	NA	NA	NA	NA	NA	ENSMUST00000046283	137	ENST00000285667	137
MFSD1	NA	NA	NA	NA	NA	NA	ENSMUST00000029344	9	ENST00000415822	57
RPN11	YFR004W	77	FBtr0079027	80	NA	NA	NA	NA	NA	NA
RRM2	NA	NA	NA	NA	ENSDART00000027851	NA	ENSMUST00000020980	90	ENST00000360566	149
SNRPB	NA	NA	NA	NA	ENSDART00000011663	NA	ENSMUST00000103199	11	ENST00000438552	10
SPTAN1	NA	NA	NA	NA	ENSDART00000102251	667	ENSMUST00000113719	667	ENST00000630866	NA
PLRG1	NA	NA	NA	NA	ENSDART00000054235	399	ENSMUST00000150268	NA	ENST00000499023	401
DDB1	NA	NA	NA	NA	ENSDART00000169773	68	ENSMUST00000025649	68	ENST00000301764	68
ZFR	NA	NA	NA	NA	ENSDART00000129415	877	ENSMUST00000122941	873	ENST00000265069	NA
SMCHD1	NA	NA	NA	NA	ENSDART00000165582	763	ENSMUST00000127430	770	NA	NA
GTF2B	NA	NA	NA	NA	ENSDART00000168022	7	ENSMUST00000029938	NA	ENST00000370500	8
PDCD6IP	NA	NA	NA	NA	ENSDART00000135164	NA	ENSMUST00000111861	173	ENST00000457054	172
KRR1	YCL059C	NA	NA	NA	NA	NA	ENSMUST00000163048	109	ENST00000229214	110
EIF5	NA	NA	FBtr0074149	NA	ENSDART00000019476	20	ENSMUST00000166123	20	ENST00000216554	20
XBP1	NA	NA	FBtr0310045	NA	ENSDART00000051649	NA	ENSMUST00000063084	255	ENST00000344347	251
SUMO3	NA	NA	NA	NA	NA	NA	ENSMUST00000129492	69	ENST00000411651	105
NMT1	YLR195C	67	NA	NA	NA	NA	ENSMUST00000021314	NA	ENST00000592782	142
RFC2	YJR068W	136	NA	NA	ENSDART00000122513	NA	ENSMUST00000023867	131	ENST00000055077	NA
CTNNA1	NA	NA	NA	NA	ENSDART00000171009	706	ENSMUST00000042345	706	ENST00000302763	NA
YARS	NA	NA	NA	NA	ENSDART00000052126	NA	ENSMUST00000106054	43	ENST00000373477	7
VPS18	NA	NA	NA	NA	ENSDART00000103352	509	ENSMUST00000037280	510	NA	NA
PRDX3	NA	NA	NA	NA	ENSDART00000041700	NA	ENSMUST00000025961	193	ENST00000298510	192
GOT2	NA	NA	FBtr0077868	NA	NA	NA	ENSMUST00000034097	83	ENST00000245206	83
PMPCB	NA	NA	NA	NA	NA	NA	ENSMUST00000030882	136	ENST00000428154	135
RBM26	NA	NA	NA	NA	ENSDART00000168973	NA	ENSMUST00000163545	904	ENST00000622611	904
EIF3I	NA	NA	FBtr0079053	NA	ENSDART00000005119	275	ENSMUST00000102593	275	ENST00000373586	NA
RSRC1	NA	NA	NA	NA	NA	NA	ENSMUST00000162036	17	ENST00000475278	17
VPS35	YJL154C	NA	FBtr0071771	NA	ENSDART00000016105	NA	ENSMUST00000034131	36	ENST00000299138	36
EIF2B4	NA	NA	NA	NA	NA	NA	ENSMUST00000114603	519	ENST00000347454	498
UBB	NA	NA	NA	NA	ENSDART00000171678	392	ENSMUST00000019649	NA	ENST00000302182	12
RPS3	YNL178W	9	FBtr0084410	NA	ENSDART00000162657	NA	ENSMUST00000032998	10	ENST00000278572	9
SMIM15	NA	NA	NA	NA	NA	NA	ENSMUST00000095458	71	ENST00000339020	71
AGO2	NA	NA	FBtr0075560	NA	ENSDART00000087187	834	ENSMUST00000044113	821	NA	NA
SND1	YDR186C	NA	NA	NA	ENSDART00000040405	NA	ENSMUST00000001460	98	ENST00000354725	98
MOB3A	NA	NA	NA	NA	ENSDART00000145444	16	ENSMUST00000003438	18	ENST00000357066	NA
THRAP3	NA	NA	NA	NA	NA	NA	ENSMUST00000080919	178	ENST00000354618	179
DCTN1	NA	NA	NA	NA	NA	NA	ENSMUST00000113919	922	ENST00000361874	923
ANXA6	NA	NA	NA	NA	NA	NA	ENSMUST00000108883	40	ENST00000354546	40
STAT3	NA	NA	NA	NA	ENSDART00000159849	513	ENSMUST00000127638	NA	ENST00000264657	497
HMG20B	NA	NA	NA	NA	ENSDART00000061617	171	ENSMUST00000105323	186	ENST00000333651	NA
ECD	NA	NA	FBtr0072903	15	NA	NA	ENSMUST00000022344	12	ENST00000430082	11
RPL34	NA	NA	NA	NA	ENSDART00000040771	91	ENSMUST00000062601	NA	ENST00000394667	91
SNX1	NA	NA	FBtr0077517	NA	NA	NA	ENSMUST00000034946	244	ENST00000261889	246
KPNA4	NA	NA	NA	NA	ENSDART00000034456	491	ENSMUST00000029353	593	ENST00000334256	NA
TP53	NA	NA	NA	NA	ENSDART00000051549	153	NA	NA	ENST00000269305	183
RNPEP	NA	NA	NA	NA	ENSDART00000005616	NA	ENSMUST00000077340	159	ENST00000295640	159
ARPC5	NA	NA	FBtr0077694	116	NA	NA	ENSMUST00000077755	117	ENST00000294742	NA
MED31	NA	NA	FBtr0078857	NA	ENSDART00000124416	9	ENSMUST00000021157	11	ENST00000225728	11
CTR9	YOL145C	NA	FBtr0072669	10	ENSDART00000021317	11	ENSMUST00000005749	NA	NA	NA
RAD21	NA	NA	NA	NA	NA	NA	ENSMUST00000022927	74	ENST00000297338	74
EXO84	YBR102C	179	FBtr0084978	158	NA	NA	NA	NA	NA	NA
MRPL22	YNL177C	NA	FBtr0074330	NA	NA	NA	ENSMUST00000020820	93	ENST00000439747	118
EXT2	NA	NA	NA	NA	NA	NA	ENSMUST00000028623	104	ENST00000395673	137
SLC39A9	NA	NA	NA	NA	ENSDART00000103397	207	ENSMUST00000085245	NA	ENST00000336643	205
DKC1	NA	NA	NA	NA	ENSDART00000017176	120	ENSMUST00000033776	125	ENST00000369550	125
PPT1	YGR123C	NA	FBtr0071225	NA	ENSDART00000058491	NA	ENSMUST00000030412	184	ENST00000433473	183
MCU	NA	NA	FBtr0076972	NA	ENSDART00000165259	83	ENSMUST00000020312	NA	ENST00000373053	58
YTHDF2	NA	NA	NA	NA	ENSDART00000127043	7	ENSMUST00000152796	7	ENST00000373812	8
NAP1L1	NA	NA	NA	NA	NA	NA	ENSMUST00000065917	125	ENST00000261182	125
CFL2	NA	NA	NA	NA	NA	NA	ENSMUST00000078124	9	ENST00000298159	9
ARPC4	NA	NA	FBtr0079200	NA	ENSDART00000146470	32	ENSMUST00000156898	NA	ENST00000433034	25
MAP2K1	NA	NA	NA	NA	NA	NA	ENSMUST00000005066	184	ENST00000307102	184
RER1	YCL001W	NA	NA	NA	ENSDART00000132035	122	ENSMUST00000030914	122	ENST00000605895	NA
PDCD5	NA	NA	NA	NA	ENSDART00000039495	11	ENSMUST00000120714	NA	ENST00000419343	11
MYOF	NA	NA	NA	NA	NA	NA	ENSMUST00000041475	411	ENST00000359263	411
BAG4	NA	NA	NA	NA	ENSDART00000063396	239	ENSMUST00000038498	298	NA	NA
PEX11	YOL147C	70	FBtr0087267	67	NA	NA	NA	NA	NA	NA
TCAF1	NA	NA	NA	NA	NA	NA	ENSMUST00000045054	21	ENST00000460532	20
EIF5A2	NA	NA	NA	NA	ENSDART00000078634	7	NA	NA	ENST00000295822	6
IDI1	YPL117C	NA	NA	NA	ENSDART00000143723	NA	ENSMUST00000169314	58	ENST00000381344	59
ARPC3	NA	NA	NA	NA	NA	NA	ENSMUST00000102525	12	ENST00000228825	12
CST3	NA	NA	NA	NA	ENSDART00000065435	NA	ENSMUST00000028938	125	ENST00000398411	131
FAM91A1	NA	NA	NA	NA	NA	NA	ENSMUST00000037270	150	ENST00000519721	149
RPL37	NA	NA	NA	NA	ENSDART00000145554	NA	ENSMUST00000045356	79	ENST00000274242	79
ASNS	NA	NA	FBtr0089463	NA	NA	NA	ENSMUST00000115542	60	ENST00000394309	60
EWSR1	NA	NA	NA	NA	NA	NA	ENSMUST00000102930	9	ENST00000414183	8
CTNND1	NA	NA	NA	NA	ENSDART00000166324	179	ENSMUST00000111694	NA	ENST00000399050	210
RPS12	NA	NA	FBtr0075878	88	ENSDART00000053542	NA	ENSMUST00000073926	NA	ENST00000230050	80
UBA1	YKL210W	NA	FBtr0088499	NA	ENSDART00000054691	NA	ENSMUST00000089217	271	ENST00000335972	271
CCT3	YJL014W	NA	FBtr0083337	NA	ENSDART00000003752	NA	ENSMUST00000001452	116	ENST00000295688	117
TCP1	YDR212W	300	NA	NA	ENSDART00000126038	293	ENSMUST00000151287	NA	ENST00000321394	NA
TUBG1	NA	NA	NA	NA	ENSDART00000026701	NA	ENSMUST00000043680	425	ENST00000251413	425
EIF3G	NA	NA	NA	NA	ENSDART00000018071	NA	ENSMUST00000004206	7	ENST00000253108	7
CALR	NA	NA	FBtr0082103	NA	ENSDART00000101655	NA	ENSMUST00000003912	235	ENST00000316448	235
SEC31A	NA	NA	NA	NA	NA	NA	ENSMUST00000094578	82	ENST00000505472	83
PDLIM7	NA	NA	NA	NA	ENSDART00000159639	NA	ENSMUST00000155098	179	ENST00000355841	180
PPP4C	NA	NA	NA	NA	NA	NA	ENSMUST00000032936	182	ENST00000279387	182
GCLC	NA	NA	FBtr0071108	NA	ENSDART00000017148	218	ENSMUST00000034905	218	NA	NA
GLG1	YKR058W	NA	FBtr0332717	411	NA	NA	ENSMUST00000169020	489	ENST00000205061	494
DRAP1	NA	NA	NA	NA	ENSDART00000060399	NA	ENSMUST00000113674	6	ENST00000376991	6
AARS	NA	NA	NA	NA	ENSDART00000136544	118	ENSMUST00000034441	NA	ENST00000261772	94
FN1	NA	NA	NA	NA	NA	NA	ENSMUST00000055226	1693	ENST00000354785	1694
CCT3	YJL014W	NA	FBtr0083337	NA	ENSDART00000003752	294	ENSMUST00000001452	NA	ENST00000295688	295
PRKACA	NA	NA	NA	NA	NA	NA	ENSMUST00000005606	89	ENST00000308677	89
RB1	NA	NA	NA	NA	ENSDART00000024309	381	ENSMUST00000022701	NA	ENST00000267163	396
SAR1B	NA	NA	NA	NA	ENSDART00000162422	9	ENSMUST00000020653	8	ENST00000402673	NA
PDCD6IP	NA	NA	NA	NA	ENSDART00000135164	NA	ENSMUST00000111861	99	ENST00000457054	98
ARFGAP1	NA	NA	FBtr0075981	NA	NA	NA	ENSMUST00000185115	83	ENST00000353546	84
NDUFC2	NA	NA	NA	NA	ENSDART00000168688	NA	ENSMUST00000032882	102	ENST00000281031	101
NANS	NA	NA	NA	NA	NA	NA	ENSMUST00000030018	324	ENST00000210444	324
CYB5R1	NA	NA	NA	NA	NA	NA	ENSMUST00000027726	53	ENST00000367249	53
GTF2B	NA	NA	NA	NA	ENSDART00000168022	NA	ENSMUST00000029938	64	ENST00000370500	64
NAP1L4	NA	NA	NA	NA	NA	NA	ENSMUST00000072727	116	ENST00000526115	115
SMARCA5	NA	NA	NA	NA	ENSDART00000123972	295	ENSMUST00000043359	311	ENST00000283131	NA
NUP93	NA	NA	NA	NA	ENSDART00000025782	704	ENSMUST00000079961	703	ENST00000569842	NA
GTF2A2	NA	NA	NA	NA	ENSDART00000075757	24	ENSMUST00000118198	24	ENST00000396060	NA
AURKA	NA	NA	NA	NA	ENSDART00000008224	11	ENSMUST00000028997	25	ENST00000371356	NA
NUDC	NA	NA	FBtr0305912	NA	ENSDART00000170335	NA	ENSMUST00000030665	45	ENST00000321265	45
HP1BP3	NA	NA	NA	NA	NA	NA	ENSMUST00000105827	67	ENST00000312239	67
WDR82	NA	NA	FBtr0079650	NA	ENSDART00000007353	235	ENSMUST00000020490	NA	ENST00000296490	235
RPN1	YHR027C	61	FBtr0074893	NA	ENSDART00000082409	6	ENSMUST00000032143	NA	ENST00000296255	NA
RRP12	YPL012W	1227	NA	NA	ENSDART00000034829	1281	ENSMUST00000038677	NA	NA	NA
SALL4	NA	NA	NA	NA	ENSDART00000065331	63	ENSMUST00000029061	84	NA	NA
ECPAS	NA	NA	NA	NA	ENSDART00000088949	8	ENSMUST00000102889	8	NA	NA
SMNDC1	NA	NA	NA	NA	ENSDART00000031547	155	ENSMUST00000025997	155	ENST00000369603	NA
NOMO1	NA	NA	NA	NA	NA	NA	ENSMUST00000033121	86	ENST00000620755	95
XRN2	NA	NA	NA	NA	ENSDART00000163071	73	ENSMUST00000028921	NA	ENST00000377191	74
ACTR1A	NA	NA	NA	NA	NA	NA	ENSMUST00000040270	8	ENST00000369905	8
TRA2A	NA	NA	NA	NA	ENSDART00000166807	120	ENSMUST00000031841	NA	ENST00000297071	104
ALDOA	NA	NA	NA	NA	NA	NA	ENSMUST00000087566	234	ENST00000564595	234
NFYC	NA	NA	NA	NA	ENSDART00000169067	21	ENSMUST00000043429	23	ENST00000425457	NA
NMT1	YLR195C	NA	NA	NA	NA	NA	ENSMUST00000021314	141	ENST00000592782	140
POLR2B	NA	NA	NA	NA	ENSDART00000167045	426	ENSMUST00000031167	NA	ENST00000381227	426
FDFT1	NA	NA	NA	NA	ENSDART00000162812	NA	ENSMUST00000054963	414	ENST00000220584	413
NSA2	YER126C	14	NA	NA	ENSDART00000021976	NA	ENSMUST00000073456	13	ENST00000610426	NA
DYNC1LI1	NA	NA	NA	NA	NA	NA	ENSMUST00000047404	386	ENST00000273130	386
PRPF40A	NA	NA	NA	NA	ENSDART00000081326	NA	ENSMUST00000076313	456	ENST00000410080	433
SPTLC2	NA	NA	NA	NA	NA	NA	ENSMUST00000021424	524	ENST00000216484	526
RPL3	YOR063W	NA	FBtr0082346	60	ENSDART00000011251	61	ENSMUST00000081650	NA	ENST00000216146	NA
RUVBL1	NA	NA	NA	NA	ENSDART00000011931	121	ENSMUST00000032165	121	ENST00000322623	NA
GSN	NA	NA	NA	NA	NA	NA	ENSMUST00000028239	236	ENST00000373818	238
DDX42	NA	NA	NA	NA	ENSDART00000127297	NA	ENSMUST00000021046	393	ENST00000389924	393
ACTR3	NA	NA	NA	NA	ENSDART00000112016	101	ENSMUST00000178474	115	ENST00000263238	NA
DYNC1I2	NA	NA	NA	NA	NA	NA	ENSMUST00000112140	599	ENST00000397119	600
TMEM131	NA	NA	NA	NA	ENSDART00000078665	111	ENSMUST00000194563	130	NA	NA
USP7	NA	NA	FBtr0073641	NA	ENSDART00000024453	921	ENSMUST00000160405	954	ENST00000344836	NA
NSMCE4A	NA	NA	NA	NA	ENSDART00000039028	35	ENSMUST00000160289	58	NA	NA
CPD	NA	NA	NA	NA	NA	NA	ENSMUST00000021201	310	ENST00000225719	311
CDC23	NA	NA	FBtr0081362	511	NA	NA	ENSMUST00000133181	526	ENST00000394886	NA
SF3A1	NA	NA	FBtr0083374	NA	ENSDART00000061378	263	ENSMUST00000002198	277	ENST00000215793	NA
SF3B3	NA	NA	FBtr0331404	NA	ENSDART00000159274	9	ENSMUST00000042012	8	ENST00000302516	NA
TAF2	YCR042C	560	NA	NA	NA	NA	ENSMUST00000041733	389	NA	NA
BCLAF1	NA	NA	NA	NA	NA	NA	ENSMUST00000043881	40	ENST00000531224	40
FLII	NA	NA	FBtr0077192	NA	ENSDART00000155969	780	ENSMUST00000002889	782	ENST00000327031	NA
CHD8	NA	NA	NA	NA	ENSDART00000013676	653	ENSMUST00000089752	585	NA	NA
EFTUD2	NA	NA	NA	NA	ENSDART00000017172	NA	ENSMUST00000021306	643	ENST00000426333	642
IQGAP1	NA	NA	NA	NA	ENSDART00000110283	1209	ENSMUST00000167377	1209	ENST00000268182	NA
SF3B1	NA	NA	FBtr0078068	42	ENSDART00000078568	NA	ENSMUST00000027127	NA	ENST00000335508	32
SGCE	NA	NA	NA	NA	NA	NA	ENSMUST00000115577	114	ENST00000415788	114
CAPZB	NA	NA	NA	NA	ENSDART00000163198	NA	ENSMUST00000030518	32	ENST00000433834	32
EIF3E	NA	NA	FBtr0075345	NA	NA	NA	ENSMUST00000022960	7	ENST00000220849	7
MPZL1	NA	NA	NA	NA	NA	NA	ENSMUST00000111435	141	ENST00000359523	141
PAICS	NA	NA	NA	NA	ENSDART00000048164	643	ENSMUST00000031160	26	ENST00000399688	NA
SRRT	NA	NA	NA	NA	ENSDART00000018895	NA	ENSMUST00000040873	27	ENST00000611405	27
PLK1	NA	NA	NA	NA	ENSDART00000081343	8	ENSMUST00000033154	23	ENST00000300093	NA
UBA1	YKL210W	NA	FBtr0088499	1090	ENSDART00000054691	951	ENSMUST00000089217	NA	ENST00000335972	NA
COL1A1	NA	NA	NA	NA	NA	NA	ENSMUST00000001547	297	ENST00000225964	308
BMS1	YPL217C	NA	NA	NA	ENSDART00000053761	13	ENSMUST00000032237	10	NA	NA
PRP31	YGR091W	9	FBtr0075642	10	NA	NA	NA	NA	NA	NA
DDI2	NA	NA	NA	NA	ENSDART00000155928	301	ENSMUST00000102484	292	NA	NA
COPE	NA	NA	NA	NA	ENSDART00000004398	NA	ENSMUST00000066469	27	ENST00000600932	27
METAP2	NA	NA	NA	NA	NA	NA	ENSMUST00000181217	484	ENST00000323666	475
CCT8	YJL008C	19	FBtr0088683	NA	ENSDART00000166348	21	ENSMUST00000026704	NA	ENST00000286788	NA
MCM7	YBR202W	NA	NA	NA	ENSDART00000159300	NA	ENSMUST00000000505	333	ENST00000303887	333
EIF4H	NA	NA	NA	NA	ENSDART00000160191	218	NA	NA	ENST00000265753	198
PSMD1	NA	NA	NA	NA	ENSDART00000159016	175	ENSMUST00000027432	174	ENST00000308696	174
PPP1CA	NA	NA	NA	NA	NA	NA	ENSMUST00000046094	6	ENST00000312989	6
UBE2C	NA	NA	NA	NA	NA	NA	ENSMUST00000088248	8	ENST00000356455	8
ITGA6	NA	NA	NA	NA	NA	NA	ENSMUST00000112101	962	ENST00000442250	1000
SRRM1	NA	NA	NA	NA	ENSDART00000121848	NA	ENSMUST00000136342	190	ENST00000447431	190
STUB1	NA	NA	FBtr0080027	NA	ENSDART00000066500	133	ENSMUST00000044911	NA	ENST00000219548	149
UBQLN1	NA	NA	NA	NA	NA	NA	ENSMUST00000058735	89	ENST00000376395	98
FBLIM1	NA	NA	NA	NA	NA	NA	ENSMUST00000006381	116	ENST00000375771	121
CCT7	YJL111W	NA	FBtr0081918	70	ENSDART00000006802	NA	ENSMUST00000032078	NA	ENST00000258091	72
ATP2B1	NA	NA	NA	NA	NA	NA	ENSMUST00000020107	728	ENST00000428670	727
POLDIP2	NA	NA	NA	NA	ENSDART00000078014	NA	ENSMUST00000001127	73	ENST00000540200	72
CPSF3	NA	NA	NA	NA	ENSDART00000040292	357	ENSMUST00000067284	350	NA	NA
MCM6	YGL201C	653	FBtr0070952	NA	ENSDART00000167021	NA	ENSMUST00000027601	474	ENST00000264156	NA
ARID2	NA	NA	NA	NA	ENSDART00000019144	402	ENSMUST00000096250	401	NA	NA
RBBP4	NA	NA	NA	NA	ENSDART00000048144	384	ENSMUST00000102598	385	ENST00000373493	NA
EIF3C	NA	NA	FBtr0340269	NA	ENSDART00000016791	NA	ENSMUST00000032992	278	ENST00000566501	280
UBAP2L	NA	NA	NA	NA	NA	NA	ENSMUST00000064639	430	ENST00000361546	405
NUP98	NA	NA	NA	NA	ENSDART00000162500	NA	ENSMUST00000070165	6	ENST00000359171	6
NCL	NA	NA	NA	NA	ENSDART00000017188	6	ENSMUST00000027438	6	ENST00000322723	NA
UBA1	YKL210W	NA	FBtr0088499	689	ENSDART00000054691	NA	ENSMUST00000089217	554	ENST00000335972	NA
RPN2	YIL075C	58	FBtr0330379	NA	ENSDART00000124968	NA	ENSMUST00000116380	33	ENST00000237530	NA
ADIPOR2	NA	NA	NA	NA	ENSDART00000168768	NA	ENSMUST00000032272	45	ENST00000357103	45
GOLPH3	NA	NA	NA	NA	ENSDART00000051070	143	ENSMUST00000059680	146	ENST00000265070	146
NUCB1	NA	NA	FBtr0075171	NA	ENSDART00000165920	NA	ENSMUST00000033096	68	ENST00000407032	69
NEK6	NA	NA	NA	NA	NA	NA	ENSMUST00000054234	113	ENST00000373600	147
DHPS	NA	NA	NA	NA	NA	NA	ENSMUST00000078665	173	ENST00000614126	173
PCNA	NA	NA	FBtr0086308	95	ENSDART00000076304	95	ENSMUST00000028817	NA	ENST00000379143	NA
STRIP1	NA	NA	NA	NA	ENSDART00000110048	409	ENSMUST00000064759	371	NA	NA
MRPS34	NA	NA	FBtr0075379	NA	ENSDART00000080672	7	ENSMUST00000043907	8	ENST00000177742	8
NOP56	YLR197W	12	FBtr0084230	NA	ENSDART00000114524	NA	ENSMUST00000103198	10	ENST00000329276	11
COX6C	NA	NA	NA	NA	ENSDART00000056319	NA	ENSMUST00000014457	8	ENST00000522934	7
CKAP5	NA	NA	NA	NA	ENSDART00000165116	29	ENSMUST00000111338	29	ENST00000529230	NA
KIF5B	NA	NA	NA	NA	NA	NA	ENSMUST00000025083	177	ENST00000302418	176
TYW1	YPL207W	45	NA	NA	ENSDART00000142870	22	ENSMUST00000040213	NA	NA	NA
RBM17	NA	NA	NA	NA	ENSDART00000044043	NA	ENSMUST00000040314	153	ENST00000418631	153
SNRNP200	NA	NA	NA	NA	ENSDART00000109885	149	ENSMUST00000103220	148	ENST00000323853	NA
PAICS	NA	NA	NA	NA	ENSDART00000048164	NA	ENSMUST00000031160	28	ENST00000399688	28
INTS3	NA	NA	FBtr0111268	229	ENSDART00000067793	NA	ENSMUST00000071488	250	NA	NA
COL1A2	NA	NA	NA	NA	NA	NA	ENSMUST00000031668	649	ENST00000297268	643
PPT1	YGR123C	NA	FBtr0071225	NA	ENSDART00000058491	110	ENSMUST00000030412	NA	ENST00000433473	113
RPS8	NA	NA	FBtr0310274	NA	NA	NA	ENSMUST00000102696	6	ENST00000396651	6
USP5	NA	NA	FBtr0073114	449	NA	NA	ENSMUST00000047510	449	ENST00000389231	NA
SAE1	NA	NA	NA	NA	ENSDART00000011447	159	ENSMUST00000094815	162	ENST00000270225	NA
SNW1	NA	NA	NA	NA	ENSDART00000168103	NA	ENSMUST00000021428	8	ENST00000555761	7
RPL4	NA	NA	FBtr0085248	NA	ENSDART00000060363	225	ENSMUST00000034966	NA	ENST00000307961	225
SMARCE1	NA	NA	NA	NA	ENSDART00000011319	NA	ENSMUST00000103133	180	ENST00000348513	180
HIKESHI	NA	NA	NA	NA	NA	NA	ENSMUST00000153470	29	ENST00000533986	29
VPS45	YGL095C	27	FBtr0082070	18	NA	NA	ENSMUST00000015891	NA	NA	NA
TCOF1	NA	NA	NA	NA	NA	NA	ENSMUST00000175934	67	ENST00000445265	66
NDUFA10	NA	NA	NA	NA	NA	NA	ENSMUST00000027478	224	ENST00000307300	255
PGAM1	NA	NA	NA	NA	NA	NA	ENSMUST00000011896	50	ENST00000334828	50
ISY1	YJR050W	7	NA	NA	ENSDART00000093148	NA	ENSMUST00000089497	7	ENST00000393292	7
MYEF2	NA	NA	NA	NA	ENSDART00000082506	159	ENSMUST00000152367	169	NA	NA
GTPBP4	NA	NA	NA	NA	ENSDART00000026339	348	ENSMUST00000021574	348	ENST00000360803	NA
UPF1	NA	NA	FBtr0073596	NA	ENSDART00000021011	NA	ENSMUST00000075666	637	ENST00000599848	642
MYL6	NA	NA	NA	NA	ENSDART00000130613	NA	ENSMUST00000164181	6	ENST00000536128	99
WBP2	NA	NA	FBtr0332046	NA	NA	NA	ENSMUST00000074628	136	ENST00000585462	113
FEN1	NA	NA	FBtr0087075	76	ENSDART00000024224	NA	ENSMUST00000156291	NA	ENST00000305885	76
UBA1	YKL210W	NA	FBtr0088499	497	ENSDART00000054691	351	ENSMUST00000089217	NA	ENST00000335972	NA
PAK2	NA	NA	NA	NA	NA	NA	ENSMUST00000023467	12	ENST00000327134	12
CCT3	YJL014W	NA	FBtr0083337	192	ENSDART00000003752	NA	ENSMUST00000001452	189	ENST00000295688	NA
SLC6A6	NA	NA	NA	NA	NA	NA	ENSMUST00000032185	7	ENST00000613060	109
P4HB	NA	NA	NA	NA	ENSDART00000169035	198	ENSMUST00000026122	NA	ENST00000331483	201
ITGB1	NA	NA	NA	NA	NA	NA	ENSMUST00000090006	248	ENST00000423113	248
SEPT2	NA	NA	NA	NA	ENSDART00000130603	7	ENSMUST00000027495	NA	ENST00000616972	38
SEC31A	NA	NA	NA	NA	NA	NA	ENSMUST00000094578	6	ENST00000505472	7
POLR2B	NA	NA	NA	NA	ENSDART00000167045	823	ENSMUST00000031167	823	ENST00000381227	NA
MAN2B1	NA	NA	NA	NA	ENSDART00000004780	628	ENSMUST00000034121	650	NA	NA
ADD1	NA	NA	FBtr0088042	NA	ENSDART00000171131	NA	ENSMUST00000114340	141	ENST00000264758	141
PWP2	YCR057C	331	NA	NA	NA	NA	ENSMUST00000042556	359	NA	NA
GGNBP2	NA	NA	NA	NA	NA	NA	ENSMUST00000018547	423	ENST00000613102	381
NUCB2	NA	NA	NA	NA	NA	NA	ENSMUST00000032895	48	ENST00000323688	48
MRPL44	YMR225C	NA	FBtr0078768	NA	NA	NA	ENSMUST00000027464	226	ENST00000258383	226
TMED3	NA	NA	NA	NA	NA	NA	ENSMUST00000058488	120	ENST00000299705	116
PDIA3	NA	NA	NA	NA	ENSDART00000171137	NA	ENSMUST00000028683	132	ENST00000300289	132
CSDE1	NA	NA	NA	NA	ENSDART00000134542	NA	ENSMUST00000029446	497	ENST00000438362	543
GOT2	NA	NA	FBtr0077868	82	NA	NA	ENSMUST00000034097	80	ENST00000245206	NA
PSMD4	NA	NA	NA	NA	NA	NA	ENSMUST00000071664	11	ENST00000368881	11
PICALM	NA	NA	NA	NA	NA	NA	ENSMUST00000049537	343	ENST00000393346	343
PNN	NA	NA	FBtr0113210	NA	ENSDART00000012670	13	ENSMUST00000021381	NA	ENST00000553331	13
ACSL3	NA	NA	NA	NA	NA	NA	ENSMUST00000035779	108	ENST00000357430	108
NRP1	YDL167C	458	NA	NA	NA	NA	ENSMUST00000026917	605	ENST00000265371	NA
EIF1	NA	NA	FBtr0073044	NA	NA	NA	ENSMUST00000049385	15	ENST00000591776	14
HYOU1	NA	NA	NA	NA	ENSDART00000100032	163	ENSMUST00000066601	171	ENST00000617285	NA
RPS3	YNL178W	7	FBtr0084410	NA	ENSDART00000162657	NA	ENSMUST00000032998	NA	ENST00000278572	8
MOB4	NA	NA	FBtr0307075	NA	ENSDART00000078513	NA	ENSMUST00000162364	180	ENST00000323303	181
MAD2L2	NA	NA	NA	NA	NA	NA	ENSMUST00000084129	106	ENST00000376672	106
PDCD6IP	NA	NA	NA	NA	ENSDART00000135164	NA	ENSMUST00000111861	208	ENST00000457054	207
SMIM14	NA	NA	NA	NA	NA	NA	ENSMUST00000139122	7	ENST00000295958	8
H1F0	NA	NA	NA	NA	NA	NA	ENSMUST00000180086	159	ENST00000340857	160
HMGCS1	NA	NA	NA	NA	ENSDART00000167613	NA	ENSMUST00000179869	61	ENST00000325110	62
CDC20	YGL116W	NA	NA	NA	ENSDART00000160060	NA	ENSMUST00000006565	158	ENST00000310955	159
SELENOF	NA	NA	NA	NA	ENSDART00000158486	NA	ENSMUST00000082437	64	ENST00000331835	68
NDUFV2	NA	NA	NA	NA	NA	NA	ENSMUST00000143987	44	ENST00000400033	47
CLTC	NA	NA	NA	NA	NA	NA	ENSMUST00000060766	178	ENST00000621829	178
KARS	NA	NA	NA	NA	ENSDART00000162553	NA	ENSMUST00000093120	510	ENST00000319410	511
UBA1	YKL210W	NA	FBtr0088499	337	ENSDART00000054691	192	ENSMUST00000089217	NA	ENST00000335972	NA
FLNA	NA	NA	NA	NA	NA	NA	ENSMUST00000033699	1434	ENST00000369850	1435
TRA2B	NA	NA	NA	NA	ENSDART00000021266	NA	ENSMUST00000161286	272	ENST00000453386	271
NEDD8	NA	NA	FBtr0342928	48	ENSDART00000018580	49	ENSMUST00000010520	NA	ENST00000250495	NA
SND1	YDR186C	NA	NA	NA	ENSDART00000040405	NA	ENSMUST00000001460	188	ENST00000354725	189
TRIP12	NA	NA	NA	NA	ENSDART00000087566	NA	ENSMUST00000186465	1727	ENST00000389044	1743
ACO1	YLR304C	NA	NA	NA	NA	NA	ENSMUST00000102973	820	ENST00000379923	820
COPB1	NA	NA	NA	NA	ENSDART00000079042	91	ENSMUST00000033012	91	ENST00000249923	91
SDHC	NA	NA	FBtr0082372	NA	NA	NA	ENSMUST00000111336	31	ENST00000367975	30
MAP3K7	NA	NA	NA	NA	ENSDART00000171184	NA	ENSMUST00000037607	160	ENST00000369329	160
PPIG	NA	NA	NA	NA	ENSDART00000065256	541	ENSMUST00000090858	546	NA	NA
RPN8	YOR261C	71	FBtr0330237	75	NA	NA	NA	NA	NA	NA
COL18A1	NA	NA	NA	NA	NA	NA	ENSMUST00000072755	850	ENST00000355480	591
NDUFS7	NA	NA	NA	NA	NA	NA	ENSMUST00000105364	7	ENST00000414651	7
TNIP1	NA	NA	NA	NA	NA	NA	ENSMUST00000018482	13	ENST00000521001	13
EIF5	NA	NA	FBtr0074149	104	ENSDART00000019476	104	ENSMUST00000166123	NA	ENST00000216554	NA
RBM5	NA	NA	NA	NA	NA	NA	ENSMUST00000182659	82	ENST00000347869	83
BABAM2	NA	NA	NA	NA	NA	NA	ENSMUST00000063813	234	ENST00000379624	196
VPS45	YGL095C	43	FBtr0082070	33	NA	NA	ENSMUST00000015891	NA	NA	NA
PHAX	NA	NA	FBtr0088568	NA	NA	NA	ENSMUST00000008445	75	ENST00000297540	85
GPC1	YGR149W	NA	NA	NA	NA	NA	ENSMUST00000045970	185	ENST00000264039	186
HNRNPM	NA	NA	NA	NA	ENSDART00000137689	125	ENSMUST00000148178	147	ENST00000325495	149
SELENOF	NA	NA	NA	NA	ENSDART00000158486	83	ENSMUST00000082437	92	ENST00000331835	95
TXNDC9	NA	NA	NA	NA	ENSDART00000136902	69	ENSMUST00000162031	NA	ENST00000264255	71
DHX36	NA	NA	NA	NA	NA	NA	ENSMUST00000029336	256	ENST00000496811	262
MCM3	YEL032W	NA	FBtr0070762	NA	ENSDART00000018304	NA	ENSMUST00000053266	189	ENST00000596288	234
XRN1	YGL173C	8	NA	NA	ENSDART00000125413	8	ENSMUST00000034981	NA	NA	NA
TFG	NA	NA	NA	NA	ENSDART00000013591	NA	ENSMUST00000065515	62	ENST00000490574	62
MRPL15	YLR312W-A	NA	FBtr0078227	40	NA	NA	ENSMUST00000156816	40	ENST00000260102	NA
PPP1CC	NA	NA	NA	NA	ENSDART00000165431	75	ENSMUST00000086294	NA	ENST00000340766	74
PTPRK	NA	NA	NA	NA	NA	NA	ENSMUST00000166468	86	ENST00000368207	88
ZYX	NA	NA	FBtr0345298	NA	ENSDART00000144392	NA	ENSMUST00000070635	428	ENST00000322764	436
SF3A1	NA	NA	FBtr0083374	17	ENSDART00000061378	NA	ENSMUST00000002198	NA	ENST00000215793	30
SNRNP200	NA	NA	NA	NA	ENSDART00000109885	1116	ENSMUST00000103220	1119	ENST00000323853	NA
BET1L	NA	NA	NA	NA	NA	NA	ENSMUST00000026557	35	ENST00000382762	35
COPA	NA	NA	NA	NA	ENSDART00000048277	NA	ENSMUST00000027833	37	ENST00000368069	37
COL1A1	NA	NA	NA	NA	NA	NA	ENSMUST00000001547	513	ENST00000225964	524
VIM	NA	NA	NA	NA	NA	NA	ENSMUST00000028062	176	ENST00000544301	175
NARS	NA	NA	NA	NA	ENSDART00000144766	19	ENSMUST00000025483	NA	ENST00000256854	11
RAD23B	NA	NA	NA	NA	ENSDART00000124615	200	ENSMUST00000030134	230	ENST00000358015	NA
RUVBL1	NA	NA	NA	NA	ENSDART00000011931	210	ENSMUST00000032165	209	ENST00000322623	NA
RAP2B	NA	NA	NA	NA	ENSDART00000160206	103	ENSMUST00000049064	103	NA	NA
CHD1	YER164W	NA	NA	NA	ENSDART00000163788	755	ENSMUST00000024627	766	NA	NA
SNRPD1	NA	NA	NA	NA	ENSDART00000013217	22	NA	NA	ENST00000300413	22
PSMC3	NA	NA	NA	NA	ENSDART00000171691	89	ENSMUST00000002171	104	ENST00000298852	100
MFF	NA	NA	NA	NA	NA	NA	ENSMUST00000162003	123	ENST00000353339	150
PCNP	NA	NA	NA	NA	NA	NA	ENSMUST00000096021	137	ENST00000265260	126
CCT4	YDL143W	53	FBtr0080411	NA	ENSDART00000026409	NA	ENSMUST00000173867	65	ENST00000394440	NA
FUBP1	NA	NA	NA	NA	ENSDART00000081442	NA	ENSMUST00000166984	114	ENST00000370767	120
SEC13	YLR208W	9	FBtr0084409	NA	ENSDART00000077063	12	ENSMUST00000032440	NA	ENST00000383801	NA
PAK2	NA	NA	NA	NA	NA	NA	ENSMUST00000023467	145	ENST00000327134	144
CALM2	NA	NA	NA	NA	NA	NA	ENSMUST00000040440	96	ENST00000409563	143
SCYL1	NA	NA	NA	NA	ENSDART00000074038	NA	ENSMUST00000025890	754	ENST00000420247	739
HSP90B1	NA	NA	NA	NA	ENSDART00000004879	NA	ENSMUST00000020238	259	ENST00000299767	259
SEPT7	NA	NA	NA	NA	NA	NA	ENSMUST00000165594	373	ENST00000350320	374
STYX	NA	NA	NA	NA	ENSDART00000039165	110	ENSMUST00000111835	108	NA	NA
RPF2	YKR081C	NA	NA	NA	ENSDART00000064542	NA	ENSMUST00000183309	288	ENST00000441448	288
CLNS1A	NA	NA	NA	NA	ENSDART00000166382	NA	ENSMUST00000026506	183	ENST00000525428	179
NUP85	YJR042W	101	NA	NA	NA	NA	ENSMUST00000021085	77	ENST00000245544	NA
MMP2	NA	NA	FBtr0088501	NA	NA	NA	ENSMUST00000034187	137	ENST00000219070	137
MRPS22	NA	NA	FBtr0085247	NA	ENSDART00000027657	6	ENSMUST00000035034	16	ENST00000495075	NA
POLR2C	NA	NA	NA	NA	ENSDART00000043812	NA	ENSMUST00000109521	48	ENST00000219252	49
RTN3	NA	NA	NA	NA	ENSDART00000080825	NA	ENSMUST00000088169	177	ENST00000356000	175
TERF1	NA	NA	NA	NA	ENSDART00000134482	354	ENSMUST00000188371	410	NA	NA
MRPS5	YBR251W	207	FBtr0111146	NA	NA	NA	ENSMUST00000028852	284	ENST00000272418	281
CAT	NA	NA	FBtr0075058	NA	ENSDART00000166496	136	ENSMUST00000028610	136	ENST00000241052	NA
WASL	NA	NA	NA	NA	NA	NA	ENSMUST00000031695	101	ENST00000223023	104
USP7	NA	NA	FBtr0073641	NA	ENSDART00000024453	392	ENSMUST00000160405	432	ENST00000344836	NA
DDX1	NA	NA	FBtr0078492	NA	NA	NA	ENSMUST00000071103	643	ENST00000381341	643
IGF2BP2	NA	NA	NA	NA	NA	NA	ENSMUST00000100052	463	ENST00000457616	475
ADI1	YMR009W	9	FBtr0113421	11	NA	NA	ENSMUST00000020957	NA	ENST00000327435	NA
FKBP8	NA	NA	NA	NA	ENSDART00000002029	NA	ENSMUST00000075491	7	ENST00000597960	7
ARMH3	NA	NA	NA	NA	ENSDART00000162211	263	ENSMUST00000045396	263	NA	NA
MIA3	NA	NA	NA	NA	ENSDART00000060505	1317	ENSMUST00000109158	234	NA	NA
HIST1H4D	NA	NA	NA	NA	NA	NA	ENSMUST00000102968	26	ENST00000614247	26
NCLN	NA	NA	NA	NA	ENSDART00000081801	NA	ENSMUST00000020463	433	ENST00000246117	432
NCLN	NA	NA	NA	NA	ENSDART00000081801	NA	ENSMUST00000020463	14	ENST00000246117	14
MDH1	YKL085W	NA	FBtr0345435	NA	NA	NA	ENSMUST00000102874	282	ENST00000539945	299
ARPC2	NA	NA	FBtr0081358	NA	ENSDART00000099803	28	ENSMUST00000113820	27	ENST00000315717	NA
ANO10	NA	NA	NA	NA	NA	NA	ENSMUST00000042546	42	ENST00000292246	42
IQGAP1	NA	NA	NA	NA	ENSDART00000110283	1176	ENSMUST00000167377	1177	ENST00000268182	NA
FAM129B	NA	NA	NA	NA	NA	NA	ENSMUST00000028135	102	ENST00000373312	102
CARM1	NA	NA	NA	NA	ENSDART00000006091	60	ENSMUST00000115394	87	ENST00000327064	NA
MRPL38	YKL170W	NA	FBtr0073902	NA	ENSDART00000057983	NA	ENSMUST00000106439	75	ENST00000309352	75
ERP29	NA	NA	NA	NA	NA	NA	ENSMUST00000130451	98	ENST00000261735	97
CLTC	NA	NA	NA	NA	NA	NA	ENSMUST00000060766	447	ENST00000621829	446
PUM3	NA	NA	NA	NA	ENSDART00000154037	98	ENSMUST00000076219	117	ENST00000397885	NA
HNRNPK	NA	NA	NA	NA	ENSDART00000097919	NA	ENSMUST00000116403	167	ENST00000376281	167
LASP1	NA	NA	NA	NA	ENSDART00000051807	NA	ENSMUST00000043843	22	ENST00000318008	22
POLDIP3	NA	NA	NA	NA	ENSDART00000165769	NA	ENSMUST00000058793	7	ENST00000451060	6
RPL3	YOR063W	NA	FBtr0082346	55	ENSDART00000011251	NA	ENSMUST00000081650	NA	ENST00000216146	54
PRPF38B	NA	NA	NA	NA	ENSDART00000075080	76	ENSMUST00000029480	100	ENST00000370025	NA
TAF6	YGL112C	59	FBtr0074941	69	ENSDART00000161751	60	ENSMUST00000048698	NA	NA	NA
NDUFAF3	NA	NA	NA	NA	NA	NA	ENSMUST00000074208	49	ENST00000326925	48
COPA	NA	NA	NA	NA	ENSDART00000048277	NA	ENSMUST00000027833	6	ENST00000368069	7
DCAF13	NA	NA	NA	NA	ENSDART00000015139	97	ENSMUST00000022909	NA	ENST00000297579	250
COPG1	NA	NA	NA	NA	NA	NA	ENSMUST00000113607	6	ENST00000314797	6
GANAB	NA	NA	NA	NA	NA	NA	ENSMUST00000096246	133	ENST00000346178	133
METTL16	NA	NA	NA	NA	ENSDART00000078230	18	ENSMUST00000010698	18	NA	NA
RBM25	NA	NA	NA	NA	NA	NA	ENSMUST00000048155	827	ENST00000261973	831
NCAPD2	NA	NA	NA	NA	ENSDART00000169310	6	ENSMUST00000043848	9	ENST00000315579	NA
COX7C	NA	NA	FBtr0339411	NA	ENSDART00000165249	23	ENSMUST00000131011	22	NA	NA
ZFAND6	NA	NA	NA	NA	ENSDART00000168801	NA	ENSMUST00000069537	222	ENST00000261749	207
FIP1L1	NA	NA	NA	NA	NA	NA	ENSMUST00000113536	488	ENST00000337488	501
SSSCA1	NA	NA	NA	NA	NA	NA	ENSMUST00000160852	9	ENST00000309328	9
COQ10B	NA	NA	NA	NA	ENSDART00000078576	NA	ENSMUST00000027125	112	ENST00000263960	108
SPTBN1	NA	NA	NA	NA	NA	NA	ENSMUST00000006629	544	ENST00000615901	544
NFIC	NA	NA	NA	NA	NA	NA	ENSMUST00000020461	49	ENST00000443272	48
RRM1	NA	NA	NA	NA	ENSDART00000012091	6	ENSMUST00000033283	7	ENST00000300738	NA
TBC1D15	NA	NA	NA	NA	NA	NA	ENSMUST00000020339	256	ENST00000550746	273
DMAC1	NA	NA	NA	NA	NA	NA	ENSMUST00000030103	89	ENST00000358227	90
MT-ND6	NA	NA	NA	NA	ENSDART00000093623	79	ENSMUST00000082419	78	ENST00000361681	NA
TSR1	YDL060W	NA	FBtr0078342	NA	ENSDART00000052645	NA	ENSMUST00000045807	517	ENST00000301364	518
CDC5L	NA	NA	NA	NA	ENSDART00000064313	286	ENSMUST00000024727	286	ENST00000371477	NA
ZNHIT6	NA	NA	NA	NA	ENSDART00000148889	NA	ENSMUST00000098534	381	ENST00000370574	390
CDK1	NA	NA	FBtr0080051	NA	NA	NA	ENSMUST00000020099	272	ENST00000395284	273
DCUN1D5	NA	NA	NA	NA	ENSDART00000170260	164	ENSMUST00000034499	151	ENST00000260247	NA
VPS4	YPR173C	175	FBtr0074504	174	NA	NA	NA	NA	NA	NA
MTMR2	NA	NA	NA	NA	NA	NA	ENSMUST00000034396	596	ENST00000346299	595
GNB2	NA	NA	NA	NA	NA	NA	ENSMUST00000111027	212	ENST00000303210	170
SLC35B1	NA	NA	NA	NA	NA	NA	ENSMUST00000021243	28	ENST00000240333	65
BUD31	NA	NA	NA	NA	ENSDART00000009411	NA	ENSMUST00000162594	83	ENST00000403633	84
PHPT1	NA	NA	NA	NA	ENSDART00000067004	NA	ENSMUST00000039156	114	ENST00000247665	115
STT3B	NA	NA	FBtr0084786	NA	ENSDART00000102525	680	ENSMUST00000035010	697	ENST00000295770	NA
RTF1	YGL244W	NA	FBtr0071820	NA	NA	NA	ENSMUST00000028767	49	ENST00000389629	45
GNL2	NA	NA	NA	NA	ENSDART00000161807	105	ENSMUST00000030684	106	ENST00000373062	104
CNDP2	NA	NA	NA	NA	ENSDART00000143457	NA	ENSMUST00000025546	71	ENST00000324262	71
WDR82	NA	NA	FBtr0079650	NA	ENSDART00000007353	NA	ENSMUST00000020490	38	ENST00000296490	38
SYVN1	NA	NA	NA	NA	ENSDART00000143454	131	ENSMUST00000138532	NA	ENST00000527142	131
SRRM1	NA	NA	NA	NA	ENSDART00000121848	34	ENSMUST00000136342	33	ENST00000447431	NA
BAZ1B	NA	NA	NA	NA	ENSDART00000158503	1392	ENSMUST00000002825	1361	NA	NA
NDUFC2	NA	NA	NA	NA	ENSDART00000168688	6	ENSMUST00000032882	NA	ENST00000281031	14
TOP2A	NA	NA	NA	NA	ENSDART00000158227	NA	ENSMUST00000068031	8	ENST00000423485	7
ACBD3	NA	NA	NA	NA	ENSDART00000062525	430	ENSMUST00000027780	433	ENST00000366812	436
ZMAT2	NA	NA	NA	NA	ENSDART00000007412	143	ENSMUST00000001419	143	ENST00000274712	NA
COPB2	NA	NA	NA	NA	ENSDART00000044331	NA	ENSMUST00000035033	118	ENST00000333188	119
UFD1	YGR048W	NA	NA	NA	NA	NA	ENSMUST00000115578	287	ENST00000263202	287
RRP12	YPL012W	7	NA	NA	ENSDART00000034829	NA	ENSMUST00000038677	8	NA	NA
CHIC2	NA	NA	NA	NA	NA	NA	ENSMUST00000075452	139	ENST00000512964	119
SCPEP1	NA	NA	NA	NA	ENSDART00000058605	146	ENSMUST00000000287	NA	ENST00000262288	154
THOC2	NA	NA	NA	NA	ENSDART00000106626	336	ENSMUST00000047037	341	NA	NA
SF3B4	NA	NA	NA	NA	ENSDART00000004622	NA	ENSMUST00000076372	7	ENST00000271628	8
PGD	NA	NA	FBtr0070384	379	ENSDART00000017728	NA	ENSMUST00000084124	380	ENST00000270776	381
ALYREF	NA	NA	NA	NA	ENSDART00000108647	176	ENSMUST00000026125	NA	ENST00000505490	164
AFF4	NA	NA	NA	NA	ENSDART00000151748	NA	ENSMUST00000060945	60	ENST00000265343	59
UBA1	YKL210W	593	FBtr0088499	NA	ENSDART00000054691	624	ENSMUST00000089217	624	ENST00000335972	NA
NXN	NA	NA	NA	NA	ENSDART00000028500	101	ENSMUST00000021204	NA	ENST00000336868	118
COPB2	NA	NA	NA	NA	ENSDART00000044331	256	ENSMUST00000035033	257	ENST00000333188	NA
HNRNPR	NA	NA	NA	NA	ENSDART00000160560	56	ENSMUST00000105850	57	ENST00000374616	57
RBM45	NA	NA	NA	NA	ENSDART00000093415	300	ENSMUST00000046389	313	NA	NA
SRPK1	NA	NA	NA	NA	NA	NA	ENSMUST00000130643	9	ENST00000361690	25
COL1A1	NA	NA	NA	NA	NA	NA	ENSMUST00000001547	1056	ENST00000225964	1067
FKBP9	NA	NA	NA	NA	NA	NA	ENSMUST00000031795	117	ENST00000538336	170
OSTC	NA	NA	NA	NA	ENSDART00000167980	NA	ENSMUST00000043937	23	ENST00000512478	22
UQCRFS1	NA	NA	NA	NA	ENSDART00000006868	NA	ENSMUST00000042834	243	ENST00000304863	243
MAIP1	NA	NA	NA	NA	ENSDART00000101565	92	ENSMUST00000027114	142	NA	NA
UTP3	NA	NA	NA	NA	ENSDART00000079255	138	ENSMUST00000090413	138	ENST00000254803	141
FUS	NA	NA	NA	NA	ENSDART00000055340	371	ENSMUST00000106251	350	ENST00000568685	NA
HDAC2	NA	NA	NA	NA	NA	NA	ENSMUST00000019911	36	ENST00000519065	36
RPT1	YKL145W	212	FBtr0088947	177	NA	NA	NA	NA	NA	NA
ANXA2	NA	NA	NA	NA	NA	NA	ENSMUST00000034756	232	ENST00000332680	250
PRMT5	NA	NA	NA	NA	ENSDART00000088026	NA	ENSMUST00000023873	147	ENST00000324366	147
DHX15	NA	NA	FBtr0088966	NA	ENSDART00000081245	612	ENSMUST00000031061	639	ENST00000336812	638
PWP1	YLR196W	NA	NA	NA	ENSDART00000003790	NA	ENSMUST00000001836	196	ENST00000412830	197
RPN1	YHR027C	13	FBtr0074893	14	ENSDART00000082409	NA	ENSMUST00000032143	NA	ENST00000296255	NA
MRPL54	NA	NA	FBtr0071533	14	NA	NA	ENSMUST00000046114	NA	ENST00000330133	23
H2AFY	NA	NA	NA	NA	NA	NA	ENSMUST00000016081	26	ENST00000511689	25
PES1	NA	NA	NA	NA	NA	NA	ENSMUST00000109985	6	ENST00000354694	7
ACIN1	NA	NA	NA	NA	NA	NA	ENSMUST00000022793	1085	ENST00000262710	1086
ATRX	NA	NA	NA	NA	ENSDART00000127594	1600	ENSMUST00000113573	2037	NA	NA
CTTN	NA	NA	NA	NA	ENSDART00000008696	NA	ENSMUST00000103079	26	ENST00000376561	26
NAT10	NA	NA	NA	NA	ENSDART00000076399	333	ENSMUST00000028608	331	ENST00000527971	NA
MTA2	NA	NA	NA	NA	ENSDART00000077113	72	ENSMUST00000096240	NA	ENST00000278823	72
STK26	NA	NA	NA	NA	ENSDART00000085039	411	ENSMUST00000033444	413	NA	NA
PHAX	NA	NA	FBtr0088568	NA	NA	NA	ENSMUST00000008445	364	ENST00000297540	373
IPO7	NA	NA	NA	NA	ENSDART00000108471	NA	ENSMUST00000084731	76	ENST00000379719	76
STK38	NA	NA	NA	NA	NA	NA	ENSMUST00000009138	16	ENST00000229812	16
PSMB5	NA	NA	NA	NA	ENSDART00000113111	NA	ENSMUST00000022803	71	ENST00000361611	70
U2AF1	NA	NA	NA	NA	ENSDART00000021191	81	ENSMUST00000166526	82	ENST00000380276	NA
RUVBL1	NA	NA	NA	NA	ENSDART00000011931	11	ENSMUST00000032165	NA	ENST00000322623	11
PSMB3	NA	NA	NA	NA	ENSDART00000022499	134	ENSMUST00000103147	NA	ENST00000619426	134
CUL4A	NA	NA	NA	NA	NA	NA	ENSMUST00000016680	6	ENST00000375440	6
RBM42	NA	NA	NA	NA	ENSDART00000058380	NA	ENSMUST00000042726	134	ENST00000262633	136
MORF4L1	NA	NA	NA	NA	ENSDART00000139441	NA	ENSMUST00000085248	9	ENST00000331268	9
IGF2BP3	NA	NA	NA	NA	ENSDART00000163026	476	ENSMUST00000031838	448	NA	NA
IK	NA	NA	NA	NA	ENSDART00000012396	NA	ENSMUST00000007042	8	ENST00000417647	8
EMD	NA	NA	NA	NA	NA	NA	ENSMUST00000002029	76	ENST00000369842	75
VPS4	YPR173C	9	FBtr0074504	10	NA	NA	NA	NA	NA	NA
DHCR24	NA	NA	NA	NA	NA	NA	ENSMUST00000047973	467	ENST00000371269	467
SRP68	YPL243W	NA	FBtr0076517	NA	ENSDART00000124948	NA	ENSMUST00000021133	43	ENST00000307877	44
RPL34B	YIL052C	7	FBtr0339176	8	NA	NA	NA	NA	NA	NA
COPS2	NA	NA	NA	NA	ENSDART00000006124	NA	ENSMUST00000110463	6	ENST00000299259	6
EIF4E2	NA	NA	NA	NA	ENSDART00000014691	NA	ENSMUST00000050876	30	ENST00000258416	30
BAG3	NA	NA	NA	NA	NA	NA	ENSMUST00000033136	507	ENST00000369085	502
TRIP12	NA	NA	NA	NA	ENSDART00000087566	NA	ENSMUST00000186465	1323	ENST00000389044	1339
PDIA4	NA	NA	NA	NA	NA	NA	ENSMUST00000077290	506	ENST00000286091	510
XRN2	NA	NA	NA	NA	ENSDART00000163071	NA	ENSMUST00000028921	148	ENST00000377191	148
LRPPRC	NA	NA	NA	NA	NA	NA	ENSMUST00000112308	442	ENST00000260665	443
CCNB2	NA	NA	NA	NA	ENSDART00000052541	168	ENSMUST00000034742	180	ENST00000288207	180
ESYT1	NA	NA	NA	NA	NA	NA	ENSMUST00000026427	396	ENST00000267113	406
EIF3L	NA	NA	FBtr0076022	NA	NA	NA	ENSMUST00000040518	94	ENST00000412331	138
THOC5	NA	NA	FBtr0072147	NA	ENSDART00000055845	304	ENSMUST00000038237	304	ENST00000414902	NA
PSMD12	NA	NA	NA	NA	ENSDART00000126186	11	ENSMUST00000021063	10	ENST00000356126	NA
PABPN1	NA	NA	NA	NA	ENSDART00000066722	92	ENSMUST00000150975	NA	ENST00000216727	165
FASN	NA	NA	NA	NA	NA	NA	ENSMUST00000055655	6	ENST00000306749	6
SEC11A	NA	NA	NA	NA	ENSDART00000008013	NA	ENSMUST00000120285	8	ENST00000558134	8
PDLIM1	NA	NA	NA	NA	ENSDART00000046981	83	ENSMUST00000068439	83	ENST00000329399	NA
TIMM23	NA	NA	NA	NA	NA	NA	ENSMUST00000013845	58	ENST00000580018	57
SERF2	NA	NA	NA	NA	NA	NA	ENSMUST00000099475	66	ENST00000339624	66
LSM7	YNL147W	NA	FBtr0343770	40	ENSDART00000081188	31	ENSMUST00000035775	NA	ENST00000252622	NA
COL1A1	NA	NA	NA	NA	NA	NA	ENSMUST00000001547	819	ENST00000225964	830
SMC4	NA	NA	NA	NA	ENSDART00000130413	101	ENSMUST00000042901	100	ENST00000357388	NA
CDK9	NA	NA	FBtr0071937	NA	ENSDART00000065859	130	ENSMUST00000009699	NA	ENST00000373264	109
RTF2	NA	NA	NA	NA	ENSDART00000059438	176	ENSMUST00000029005	176	ENST00000023939	206
WDR5	NA	NA	NA	NA	ENSDART00000019750	NA	ENSMUST00000113952	8	ENST00000358625	8
USP7	NA	NA	FBtr0073641	NA	ENSDART00000024453	35	ENSMUST00000160405	NA	ENST00000344836	34
YIPF3	NA	NA	NA	NA	NA	NA	ENSMUST00000095263	117	ENST00000506469	127
MRPS5	YBR251W	101	FBtr0111146	90	NA	NA	ENSMUST00000028852	NA	ENST00000272418	NA
HSP90AA1	NA	NA	NA	NA	NA	NA	ENSMUST00000094361	702	ENST00000334701	823
PSMB7	NA	NA	NA	NA	ENSDART00000055325	NA	ENSMUST00000028083	47	ENST00000259457	47
PRPF19	NA	NA	NA	NA	ENSDART00000106593	NA	ENSMUST00000179297	116	ENST00000227524	98
YBX3	NA	NA	NA	NA	NA	NA	ENSMUST00000032309	100	ENST00000228251	108
CKAP5	NA	NA	NA	NA	ENSDART00000165116	NA	ENSMUST00000111338	1728	ENST00000529230	1727
TPR	NA	NA	NA	NA	NA	NA	ENSMUST00000124973	2238	ENST00000367478	2171
XRCC5	NA	NA	NA	NA	NA	NA	ENSMUST00000027379	6	ENST00000392133	7
UTP18	YJL069C	NA	NA	NA	NA	NA	ENSMUST00000066888	258	ENST00000225298	262
HBS1	YKR084C	8	FBtr0345807	17	NA	NA	NA	NA	NA	NA
ANGPTL2	NA	NA	NA	NA	NA	NA	ENSMUST00000004208	340	ENST00000373425	340
AP1S1	NA	NA	NA	NA	ENSDART00000101109	8	ENSMUST00000150603	NA	ENST00000337619	9
NTMT1	NA	NA	NA	NA	NA	NA	ENSMUST00000041830	25	ENST00000372486	25
TUBB2B	NA	NA	NA	NA	ENSDART00000168241	29	ENSMUST00000075774	29	ENST00000259818	NA
KHSRP	NA	NA	NA	NA	ENSDART00000038330	NA	ENSMUST00000007814	480	ENST00000398148	479
RAD23	YEL037C	7	FBtr0089122	7	NA	NA	NA	NA	NA	NA
KPNA2	NA	NA	NA	NA	ENSDART00000055490	NA	ENSMUST00000018506	389	ENST00000330459	389
NOMO1	NA	NA	NA	NA	NA	NA	ENSMUST00000033121	1213	ENST00000620755	1222
DNAJB12	NA	NA	NA	NA	NA	NA	ENSMUST00000147914	302	ENST00000394903	336
ARMT1	NA	NA	NA	NA	NA	NA	ENSMUST00000095893	44	ENST00000367294	44
HDAC1	NA	NA	FBtr0073317	136	ENSDART00000051799	NA	ENSMUST00000102597	NA	ENST00000373548	139
NEDD4	NA	NA	FBtr0300519	NA	NA	NA	ENSMUST00000034740	520	ENST00000435532	532
CORO1C	NA	NA	NA	NA	NA	NA	ENSMUST00000004646	337	ENST00000420959	390
RPL13A	YDL082W	NA	FBtr0078705	NA	ENSDART00000064739	53	ENSMUST00000150350	51	ENST00000391857	51
PAK4	NA	NA	NA	NA	ENSDART00000009545	388	ENSMUST00000108283	317	NA	NA
NDUFA8	NA	NA	NA	NA	NA	NA	ENSMUST00000070112	8	ENST00000373768	8
MTAP	NA	NA	FBtr0329993	NA	ENSDART00000054208	NA	ENSMUST00000058030	153	ENST00000580900	152
TUBA1B	NA	NA	NA	NA	NA	NA	ENSMUST00000077577	31	ENST00000336023	31
KPNA6	NA	NA	NA	NA	ENSDART00000066123	7	ENSMUST00000102590	7	ENST00000373625	7
PPP2R5E	NA	NA	NA	NA	NA	NA	ENSMUST00000021447	138	ENST00000337537	137
FAF2	NA	NA	FBtr0343115	NA	ENSDART00000029797	176	ENSMUST00000126071	NA	ENST00000261942	176
DBNL	NA	NA	NA	NA	NA	NA	ENSMUST00000020769	344	ENST00000468694	346
EXOC5	NA	NA	NA	NA	ENSDART00000148786	NA	ENSMUST00000162175	589	ENST00000413566	593
POLR2C	NA	NA	NA	NA	ENSDART00000043812	179	ENSMUST00000109521	NA	ENST00000219252	179
IMP3	YHR148W	8	NA	NA	NA	NA	ENSMUST00000034827	NA	ENST00000314852	7
SARNP	NA	NA	NA	NA	ENSDART00000082458	NA	ENSMUST00000105230	78	ENST00000552080	77
NPC1	NA	NA	NA	NA	NA	NA	ENSMUST00000025279	947	ENST00000269228	947
POLR2A	NA	NA	NA	NA	ENSDART00000172066	27	ENSMUST00000058470	29	ENST00000617998	NA
TXNL1	NA	NA	NA	NA	ENSDART00000133976	82	ENSMUST00000025476	NA	ENST00000217515	83
UHRF1	NA	NA	NA	NA	ENSDART00000169317	55	ENSMUST00000001258	55	ENST00000620565	NA
PSMA3	NA	NA	NA	NA	ENSDART00000130105	71	ENSMUST00000160027	71	ENST00000216455	NA
SF3B6	NA	NA	FBtr0077015	11	ENSDART00000017485	15	ENSMUST00000046207	15	ENST00000233468	15
SEPT9	NA	NA	NA	NA	NA	NA	ENSMUST00000093907	354	ENST00000427177	355
RAN	NA	NA	FBtr0073471	NA	ENSDART00000034438	NA	ENSMUST00000031383	148	ENST00000448750	165
SAFB	NA	NA	NA	NA	ENSDART00000017838	721	ENSMUST00000182533	783	ENST00000588852	NA
FCF1	YDR339C	NA	NA	NA	ENSDART00000166394	NA	ENSMUST00000021669	126	ENST00000341162	126
PSMC6	NA	NA	NA	NA	ENSDART00000053834	7	ENSMUST00000022380	NA	ENST00000445930	20
TPGS2	NA	NA	NA	NA	NA	NA	ENSMUST00000115817	44	ENST00000590842	44
GLYR1	NA	NA	NA	NA	ENSDART00000167741	50	ENSMUST00000115844	50	ENST00000321919	NA
PRKACA	NA	NA	NA	NA	NA	NA	ENSMUST00000005606	82	ENST00000308677	82
RABGGTA	NA	NA	NA	NA	ENSDART00000149357	238	ENSMUST00000169237	224	NA	NA
LRRC59	NA	NA	NA	NA	NA	NA	ENSMUST00000021239	31	ENST00000225972	31
ARHGAP29	NA	NA	NA	NA	NA	NA	ENSMUST00000037958	563	ENST00000260526	561
HSD17B4	NA	NA	NA	NA	NA	NA	ENSMUST00000025385	364	ENST00000504811	390
ARFGAP1	NA	NA	FBtr0075981	90	NA	NA	ENSMUST00000185115	90	ENST00000353546	NA
NSUN2	NA	NA	FBtr0070669	20	ENSDART00000140336	16	ENSMUST00000109699	NA	ENST00000264670	NA
SEC61A1	NA	NA	NA	NA	ENSDART00000034730	60	ENSMUST00000032168	60	ENST00000464451	NA
TRIP12	NA	NA	NA	NA	ENSDART00000087566	2086	ENSMUST00000186465	NA	ENST00000389044	2014
TMEM30A	NA	NA	NA	NA	NA	NA	ENSMUST00000034878	139	ENST00000230461	139
PDAP1	NA	NA	NA	NA	NA	NA	ENSMUST00000031627	68	ENST00000350498	68
TTLL12	NA	NA	NA	NA	NA	NA	ENSMUST00000016901	501	ENST00000216129	506
RAVER1	NA	NA	NA	NA	ENSDART00000127832	125	ENSMUST00000115487	92	NA	NA
KIF4	NA	NA	NA	NA	ENSDART00000026178	288	ENSMUST00000048962	288	NA	NA
CCND1	NA	NA	NA	NA	ENSDART00000163748	NA	ENSMUST00000093962	148	ENST00000227507	148
SLBP	NA	NA	FBtr0085409	NA	ENSDART00000158291	NA	ENSMUST00000057551	201	ENST00000318386	208
TM9SF3	NA	NA	FBtr0077127	NA	ENSDART00000041609	NA	ENSMUST00000025989	389	ENST00000371142	391
USP39	NA	NA	FBtr0074643	NA	ENSDART00000061406	137	ENSMUST00000070345	NA	ENST00000409470	206
RPS11	NA	NA	FBtr0088007	NA	ENSDART00000075028	NA	ENSMUST00000003521	8	ENST00000270625	8
LEO1	YOR123C	NA	NA	NA	ENSDART00000077694	551	ENSMUST00000048937	574	ENST00000299601	NA
PSMG2	NA	NA	NA	NA	NA	NA	ENSMUST00000025418	103	ENST00000317615	102
RNF181	NA	NA	NA	NA	NA	NA	ENSMUST00000114095	12	ENST00000306368	12
GNL3	NA	NA	NA	NA	ENSDART00000122953	NA	ENSMUST00000037739	8	ENST00000418458	8
SLC5A3	NA	NA	NA	NA	NA	NA	ENSMUST00000113975	571	ENST00000381151	571
BAZ2A	NA	NA	NA	NA	ENSDART00000157828	2303	ENSMUST00000170054	1730	NA	NA
SEC23A	NA	NA	NA	NA	ENSDART00000168055	316	ENSMUST00000021375	NA	ENST00000307712	316
RPL32	NA	NA	FBtr0085593	NA	ENSDART00000060005	31	ENSMUST00000081840	31	ENST00000273223	NA
YKT6	YKL196C	NA	FBtr0071093	73	NA	NA	ENSMUST00000002818	NA	ENST00000223369	72
UBE2J1	NA	NA	NA	NA	ENSDART00000043218	NA	ENSMUST00000124992	65	ENST00000435041	65
SLU7	YDR088C	NA	FBtr0085418	NA	ENSDART00000145241	192	ENSMUST00000020681	152	NA	NA
CUL2	NA	NA	FBtr0085900	487	ENSDART00000138432	NA	ENSMUST00000162301	475	ENST00000421317	NA
GDI2	NA	NA	NA	NA	ENSDART00000008584	NA	ENSMUST00000059515	35	ENST00000380191	34
PLIN3	NA	NA	NA	NA	NA	NA	ENSMUST00000019726	65	ENST00000221957	65
ASF1	YJL115W	115	FBtr0074947	116	NA	NA	NA	NA	NA	NA
GLG1	YKR058W	NA	FBtr0332717	NA	NA	NA	ENSMUST00000169020	365	ENST00000205061	369
UTP6	YDR449C	NA	NA	NA	ENSDART00000169780	6	ENSMUST00000108241	NA	ENST00000261708	6
TNPO1	NA	NA	NA	NA	NA	NA	ENSMUST00000109401	11	ENST00000337273	10
NONO	NA	NA	NA	NA	ENSDART00000011699	80	ENSMUST00000033673	85	ENST00000276079	NA
DNAJC7	NA	NA	NA	NA	ENSDART00000121473	NA	ENSMUST00000014339	45	ENST00000457167	44
HDLBP	NA	NA	NA	NA	NA	NA	ENSMUST00000170883	8	ENST00000391975	8
RBM28	NA	NA	NA	NA	ENSDART00000034817	NA	ENSMUST00000007993	128	ENST00000223073	128
PRPF38B	NA	NA	NA	NA	ENSDART00000075080	65	ENSMUST00000029480	88	ENST00000370025	NA
MED25	NA	NA	FBtr0083825	NA	ENSDART00000164477	129	ENSMUST00000003049	132	NA	NA
DYNC1H1	NA	NA	NA	NA	NA	NA	ENSMUST00000018851	231	ENST00000360184	233
IK	NA	NA	NA	NA	ENSDART00000012396	NA	ENSMUST00000007042	202	ENST00000417647	201
TSR1	YDL060W	302	FBtr0078342	NA	ENSDART00000052645	NA	ENSMUST00000045807	NA	ENST00000301364	298
CLIP3	NA	NA	NA	NA	NA	NA	ENSMUST00000014065	493	ENST00000360535	493
COPS6	NA	NA	NA	NA	NA	NA	ENSMUST00000019638	316	ENST00000303904	319
PTK7	NA	NA	NA	NA	NA	NA	ENSMUST00000044442	1000	ENST00000481273	1015
VDAC1	NA	NA	NA	NA	ENSDART00000066373	281	ENSMUST00000020673	NA	ENST00000395044	281
HTRA1	NA	NA	NA	NA	NA	NA	ENSMUST00000006367	246	ENST00000368984	246
SDHB	NA	NA	FBtr0086156	NA	ENSDART00000062264	93	ENSMUST00000010007	96	ENST00000375499	94
SNRPA	NA	NA	NA	NA	ENSDART00000012018	21	ENSMUST00000122202	27	ENST00000243563	NA
INSIG1	NA	NA	NA	NA	NA	NA	ENSMUST00000059155	13	ENST00000340368	13
PRPF19	NA	NA	NA	NA	ENSDART00000106593	13	ENSMUST00000179297	12	ENST00000227524	NA
PRPF19	NA	NA	NA	NA	ENSDART00000106593	12	ENSMUST00000179297	11	ENST00000227524	12
CSTF3	NA	NA	NA	NA	ENSDART00000025423	444	ENSMUST00000028599	444	ENST00000323959	NA
ZNF706	NA	NA	NA	NA	ENSDART00000142077	68	NA	NA	ENST00000519882	68
USP10	NA	NA	FBtr0333267	1111	ENSDART00000161319	482	ENSMUST00000144458	NA	ENST00000540269	NA
CMTM6	NA	NA	NA	NA	ENSDART00000169312	96	NA	NA	ENST00000205636	98
CSTF2	NA	NA	NA	NA	ENSDART00000169247	57	ENSMUST00000033609	50	ENST00000415585	NA
DDX10	NA	NA	NA	NA	ENSDART00000149507	135	ENSMUST00000065630	135	NA	NA
LBR	NA	NA	FBtr0071713	NA	ENSDART00000019145	43	ENSMUST00000005003	NA	ENST00000272163	43
RLIM	NA	NA	NA	NA	ENSDART00000113567	57	ENSMUST00000121153	56	ENST00000332687	57
PSMC4	NA	NA	NA	NA	ENSDART00000034078	NA	ENSMUST00000032824	8	ENST00000157812	9
SFPQ	NA	NA	NA	NA	ENSDART00000017359	470	ENSMUST00000030623	520	ENST00000357214	528
XRN1	YGL173C	13	NA	NA	ENSDART00000125413	13	ENSMUST00000034981	NA	NA	NA
RNF126	NA	NA	NA	NA	ENSDART00000170428	205	ENSMUST00000047203	210	ENST00000292363	NA
MAK16	YAL025C	NA	NA	NA	ENSDART00000113837	6	ENSMUST00000033983	NA	ENST00000360128	7
SAE1	NA	NA	NA	NA	ENSDART00000011447	NA	ENSMUST00000094815	81	ENST00000270225	77
KRI1	YNL308C	NA	NA	NA	ENSDART00000111528	127	ENSMUST00000038671	140	NA	NA
PTOV1	NA	NA	NA	NA	NA	NA	ENSMUST00000046575	172	ENST00000599732	172
OSTC	NA	NA	NA	NA	ENSDART00000167980	81	ENSMUST00000043937	NA	ENST00000512478	80
SEM1	YDR363W-A	NA	FBtr0079403	NA	ENSDART00000038038	28	ENSMUST00000041111	7	ENST00000618105	NA
PTDSS1	NA	NA	NA	NA	NA	NA	ENSMUST00000021990	137	ENST00000517309	137
PON2	NA	NA	NA	NA	NA	NA	ENSMUST00000057792	83	ENST00000222572	83
COL5A1	NA	NA	NA	NA	NA	NA	ENSMUST00000028280	1650	ENST00000371817	1650
IQGAP1	NA	NA	NA	NA	ENSDART00000110283	11	ENSMUST00000167377	NA	ENST00000268182	15
RCOR1	NA	NA	NA	NA	ENSDART00000104219	192	ENSMUST00000084968	235	NA	NA
RCC1	NA	NA	FBtr0077075	154	ENSDART00000054026	NA	ENSMUST00000030726	NA	ENST00000373831	178
TM9SF2	NA	NA	FBtr0335149	NA	ENSDART00000019743	NA	ENSMUST00000026624	156	ENST00000376387	157
HAT1	YPL001W	NA	FBtr0078669	NA	ENSDART00000044128	NA	ENSMUST00000112122	208	ENST00000264108	211
PSIP1	NA	NA	NA	NA	NA	NA	ENSMUST00000030207	26	ENST00000380738	26
GOLGA4	NA	NA	NA	NA	ENSDART00000109469	339	ENSMUST00000084820	NA	ENST00000356847	341
SMARCA4	NA	NA	NA	NA	NA	NA	ENSMUST00000098948	693	ENST00000413806	757
RAB5C	NA	NA	NA	NA	ENSDART00000034536	163	ENSMUST00000019317	NA	ENST00000547517	195
SF1	NA	NA	FBtr0083456	399	ENSDART00000166900	NA	ENSMUST00000131252	NA	ENST00000377387	270
COLGALT1	NA	NA	NA	NA	NA	NA	ENSMUST00000047903	108	ENST00000252599	112
MAP1LC3A	NA	NA	NA	NA	NA	NA	ENSMUST00000029128	106	ENST00000374837	110
GRN	NA	NA	NA	NA	NA	NA	ENSMUST00000049460	30	ENST00000053867	17
CALU	NA	NA	NA	NA	NA	NA	ENSMUST00000031779	141	ENST00000542996	149
TSN	NA	NA	NA	NA	ENSDART00000061299	NA	ENSMUST00000027623	36	ENST00000389682	36
COLGALT1	NA	NA	NA	NA	NA	NA	ENSMUST00000047903	156	ENST00000252599	161
PGRMC2	NA	NA	NA	NA	ENSDART00000023470	182	ENSMUST00000058578	198	ENST00000520121	NA
CCDC124	NA	NA	NA	NA	NA	NA	ENSMUST00000007865	45	ENST00000445755	45
DDB1	NA	NA	NA	NA	ENSDART00000169773	NA	ENSMUST00000025649	1082	ENST00000301764	1082
UBAP2L	NA	NA	NA	NA	NA	NA	ENSMUST00000064639	8	ENST00000361546	8
EIF4A1	NA	NA	NA	NA	NA	NA	ENSMUST00000163666	7	ENST00000293831	8
EIF3C	NA	NA	FBtr0340269	NA	ENSDART00000016791	284	ENSMUST00000032992	281	ENST00000566501	NA
CCDC58	NA	NA	NA	NA	NA	NA	ENSMUST00000164916	108	ENST00000291458	109
HMGB2	NA	NA	NA	NA	NA	NA	ENSMUST00000067925	48	ENST00000296503	48
GABARAP	NA	NA	NA	NA	NA	NA	ENSMUST00000018711	10	ENST00000302386	10
MRPL17	NA	NA	FBtr0072503	64	NA	NA	ENSMUST00000124482	NA	ENST00000288937	56
NOP58	YOR310C	NA	NA	NA	ENSDART00000169915	277	ENSMUST00000191142	276	ENST00000264279	277
ACTN1	NA	NA	NA	NA	NA	NA	ENSMUST00000021554	818	ENST00000538545	812
MARCH7	NA	NA	NA	NA	NA	NA	ENSMUST00000102748	270	ENST00000409175	268
MPHOSPH10	NA	NA	NA	NA	ENSDART00000004782	598	ENSMUST00000032735	588	ENST00000244230	NA
ATP6V0D1	NA	NA	NA	NA	NA	NA	ENSMUST00000013304	12	ENST00000540149	12
ZMPSTE24	NA	NA	NA	NA	ENSDART00000082193	NA	ENSMUST00000058754	14	ENST00000372759	14
YEATS4	NA	NA	NA	NA	ENSDART00000067427	108	ENSMUST00000020382	108	ENST00000548020	NA
COPB1	NA	NA	NA	NA	ENSDART00000079042	469	ENSMUST00000033012	469	ENST00000249923	NA
FAM98A	NA	NA	NA	NA	ENSDART00000156411	64	ENSMUST00000112507	68	ENST00000238823	NA
PRPF3	NA	NA	NA	NA	ENSDART00000126154	137	ENSMUST00000015892	135	NA	NA
CHMP5	NA	NA	NA	NA	NA	NA	ENSMUST00000030128	80	ENST00000223500	80
SYNCRIP	NA	NA	NA	NA	ENSDART00000129870	278	ENSMUST00000173801	NA	ENST00000369622	214
EFHD2	NA	NA	NA	NA	ENSDART00000047008	NA	ENSMUST00000036854	151	ENST00000375980	151
SRP72	YPL210C	123	FBtr0083911	NA	ENSDART00000018981	43	ENSMUST00000101087	NA	ENST00000342756	NA
HNRNPUL1	NA	NA	NA	NA	ENSDART00000059360	NA	ENSMUST00000043765	517	ENST00000392006	516
RAB1A	NA	NA	NA	NA	NA	NA	ENSMUST00000163483	36	ENST00000409784	36
RPLP2	NA	NA	FBtr0087105	59	NA	NA	ENSMUST00000084434	NA	ENST00000321153	58
ZFR	NA	NA	NA	NA	ENSDART00000129415	763	ENSMUST00000122941	763	ENST00000265069	NA
ID1	NA	NA	NA	NA	ENSDART00000059732	87	ENSMUST00000109824	NA	ENST00000376112	106
C1QBP	NA	NA	NA	NA	ENSDART00000058346	NA	ENSMUST00000078528	190	ENST00000225698	193
USO1	YDL058W	156	NA	NA	ENSDART00000011809	143	ENSMUST00000031355	NA	ENST00000264904	NA
APLP2	NA	NA	NA	NA	ENSDART00000077125	NA	ENSMUST00000072634	300	ENST00000263574	300
GPX4	NA	NA	NA	NA	NA	NA	ENSMUST00000097227	107	ENST00000588919	23
NID1	NA	NA	NA	NA	NA	NA	ENSMUST00000005532	211	ENST00000264187	210
TLN1	NA	NA	NA	NA	NA	NA	ENSMUST00000030187	1081	ENST00000314888	1081
NSD2	NA	NA	NA	NA	ENSDART00000009499	334	ENSMUST00000075812	271	NA	NA
AAMP	NA	NA	NA	NA	NA	NA	ENSMUST00000178235	8	ENST00000444053	7
ADK	NA	NA	NA	NA	NA	NA	ENSMUST00000045376	234	ENST00000286621	235
SPDL1	NA	NA	NA	NA	NA	NA	ENSMUST00000093191	6	ENST00000265295	6
SMC1A	NA	NA	NA	NA	NA	NA	ENSMUST00000045312	8	ENST00000322213	8
RRM1	NA	NA	NA	NA	ENSDART00000012091	NA	ENSMUST00000033283	73	ENST00000300738	73
PMVK	NA	NA	NA	NA	ENSDART00000149620	NA	ENSMUST00000029564	69	ENST00000368467	69
RCC2	NA	NA	NA	NA	ENSDART00000010647	NA	ENSMUST00000071169	116	ENST00000375436	117
SCARB2	NA	NA	NA	NA	NA	NA	ENSMUST00000031377	92	ENST00000264896	92
HERC4	NA	NA	NA	NA	NA	NA	ENSMUST00000020258	388	ENST00000395198	387
RPS19	NA	NA	NA	NA	ENSDART00000136205	29	ENSMUST00000108428	28	ENST00000598742	28
TMPO	NA	NA	NA	NA	NA	NA	ENSMUST00000020123	107	ENST00000266732	108
PSMB6	NA	NA	NA	NA	ENSDART00000126779	NA	ENSMUST00000018430	107	ENST00000270586	108
TSN	NA	NA	NA	NA	ENSDART00000061299	NA	ENSMUST00000027623	108	ENST00000389682	108
PEPD	NA	NA	NA	NA	NA	NA	ENSMUST00000075068	248	ENST00000244137	248
VDAC1	NA	NA	NA	NA	ENSDART00000066373	113	ENSMUST00000020673	127	ENST00000395044	NA
STAT3	NA	NA	NA	NA	ENSDART00000159849	NA	ENSMUST00000127638	49	ENST00000264657	49
RPL22	NA	NA	FBtr0070148	208	ENSDART00000125753	NA	ENSMUST00000103191	NA	ENST00000234875	35
PRCC	NA	NA	NA	NA	ENSDART00000092265	348	ENSMUST00000005015	NA	ENST00000526188	154
MED24	NA	NA	NA	NA	ENSDART00000157919	18	ENSMUST00000100500	18	ENST00000537674	NA
PFDN2	NA	NA	FBtr0076238	25	ENSDART00000036703	NA	ENSMUST00000135941	NA	ENST00000368010	35
CAB39	NA	NA	NA	NA	ENSDART00000063786	88	ENSMUST00000113360	88	ENST00000258418	NA
SLC25A11	NA	NA	NA	NA	ENSDART00000051849	144	ENSMUST00000014750	150	ENST00000225665	150
ECHDC1	NA	NA	NA	NA	NA	NA	ENSMUST00000160399	75	ENST00000531967	83
PRELID1	NA	NA	NA	NA	NA	NA	ENSMUST00000021942	33	ENST00000303204	33
EMC7	NA	NA	NA	NA	ENSDART00000024528	NA	ENSMUST00000069747	146	ENST00000256545	147
PNO1	YOR145C	NA	NA	NA	ENSDART00000010261	122	ENSMUST00000020317	NA	ENST00000263657	122
ATP6AP2	NA	NA	NA	NA	NA	NA	ENSMUST00000033313	334	ENST00000378438	334
KIF2A	NA	NA	NA	NA	ENSDART00000085377	NA	ENSMUST00000159772	68	ENST00000512541	41
DERL1	NA	NA	NA	NA	ENSDART00000031304	150	ENSMUST00000022993	150	ENST00000259512	NA
SEC13	YLR208W	NA	FBtr0084409	NA	ENSDART00000077063	11	ENSMUST00000032440	10	ENST00000383801	NA
CDV3	NA	NA	NA	NA	ENSDART00000036204	NA	ENSMUST00000035484	228	ENST00000264993	205
RANBP3	NA	NA	FBtr0084468	NA	NA	NA	ENSMUST00000002445	10	ENST00000592771	9
RRM2	NA	NA	NA	NA	ENSDART00000027851	132	ENSMUST00000020980	NA	ENST00000360566	195
YY1	NA	NA	NA	NA	NA	NA	ENSMUST00000021692	291	ENST00000262238	292
DUSP6	NA	NA	NA	NA	ENSDART00000104496	186	ENSMUST00000020118	188	ENST00000279488	NA
NAF1	YNL124W	278	NA	NA	ENSDART00000148105	NA	ENSMUST00000118009	392	ENST00000274054	NA
PPM1G	NA	NA	NA	NA	ENSDART00000161062	NA	ENSMUST00000031032	60	ENST00000344034	60
PTRHD1	NA	NA	NA	NA	NA	NA	ENSMUST00000179139	21	ENST00000328379	22
CDC16	YKL022C	NA	FBtr0084377	434	ENSDART00000077814	308	ENSMUST00000043962	NA	ENST00000356221	NA
XBP1	NA	NA	FBtr0310045	NA	ENSDART00000051649	41	ENSMUST00000063084	36	ENST00000344347	NA
POLE4	NA	NA	NA	NA	NA	NA	ENSMUST00000095786	82	ENST00000483063	80
CALM2	NA	NA	NA	NA	NA	NA	ENSMUST00000040440	98	ENST00000409563	146
SMC4	NA	NA	NA	NA	ENSDART00000130413	146	ENSMUST00000042901	NA	ENST00000357388	148
COL4A1	NA	NA	FBtr0079002	1628	NA	NA	ENSMUST00000033898	NA	ENST00000375820	1517
ATP5F1B	NA	NA	NA	NA	ENSDART00000060310	354	NA	NA	ENST00000262030	365
EIF3C	NA	NA	FBtr0340269	NA	ENSDART00000016791	15	ENSMUST00000032992	NA	ENST00000566501	14
COPS3	NA	NA	NA	NA	NA	NA	ENSMUST00000019517	341	ENST00000268717	341
RPL28	YGL103W	NA	FBtr0073098	NA	ENSDART00000012055	NA	ENSMUST00000032597	70	ENST00000560055	69
RAB5IF	NA	NA	NA	NA	ENSDART00000109304	9	ENSMUST00000029165	11	ENST00000342422	NA
RPL13	NA	NA	FBtr0100164	9	ENSDART00000168460	11	ENSMUST00000000756	NA	ENST00000311528	NA
COPB1	NA	NA	NA	NA	ENSDART00000079042	NA	ENSMUST00000033012	541	ENST00000249923	541
SULF1	NA	NA	FBtr0334699	NA	NA	NA	ENSMUST00000177608	867	ENST00000458141	868
ARHGAP1	NA	NA	NA	NA	NA	NA	ENSMUST00000111331	49	ENST00000311956	9
HNRNPAB	NA	NA	NA	NA	NA	NA	ENSMUST00000109103	135	ENST00000358344	130
POLR1B	NA	NA	NA	NA	NA	NA	ENSMUST00000103205	28	ENST00000541869	65
SFXN3	NA	NA	NA	NA	NA	NA	ENSMUST00000062213	132	ENST00000224807	135
JUP	NA	NA	NA	NA	NA	NA	ENSMUST00000001592	8	ENST00000393930	9
HYOU1	NA	NA	NA	NA	ENSDART00000100032	896	ENSMUST00000066601	915	ENST00000617285	NA
CDT1	NA	NA	NA	NA	ENSDART00000098476	NA	ENSMUST00000006760	432	ENST00000301019	420
GLG1	YKR058W	NA	FBtr0332717	NA	NA	NA	ENSMUST00000169020	817	ENST00000205061	821
ACTA2	NA	NA	NA	NA	NA	NA	ENSMUST00000039631	6	ENST00000224784	6
DNAJC7	NA	NA	NA	NA	ENSDART00000121473	105	ENSMUST00000014339	NA	ENST00000457167	75
TOMM40	NA	NA	NA	NA	ENSDART00000015302	77	ENSMUST00000032555	93	ENST00000252487	NA
DKC1	NA	NA	NA	NA	ENSDART00000017176	NA	ENSMUST00000033776	15	ENST00000369550	15
SET	NA	NA	FBtr0083062	NA	NA	NA	ENSMUST00000102866	58	ENST00000372692	59
GCLC	NA	NA	FBtr0071108	NA	ENSDART00000017148	590	ENSMUST00000034905	586	NA	NA
AGO2	NA	NA	FBtr0075560	NA	ENSDART00000087187	329	ENSMUST00000044113	315	NA	NA
EIF4G1	NA	NA	FBtr0112904	NA	NA	NA	ENSMUST00000044783	240	ENST00000382330	240
DNAJB6	NA	NA	NA	NA	NA	NA	ENSMUST00000008733	116	ENST00000262177	115
MRPL9	YGR220C	NA	FBtr0083084	NA	NA	NA	ENSMUST00000029786	244	ENST00000368830	247
DDX58	NA	NA	NA	NA	NA	NA	ENSMUST00000037907	922	ENST00000379883	921
ARFIP2	NA	NA	NA	NA	NA	NA	ENSMUST00000131446	293	ENST00000614314	327
SND1	YDR186C	NA	NA	NA	ENSDART00000040405	422	ENSMUST00000001460	420	ENST00000354725	420
ECI1	YLR284C	NA	NA	NA	NA	NA	ENSMUST00000024946	162	ENST00000301729	175
TMEM209	NA	NA	NA	NA	ENSDART00000136096	12	ENSMUST00000138823	NA	ENST00000397622	14
KPNA2	NA	NA	NA	NA	ENSDART00000055490	442	ENSMUST00000018506	445	ENST00000330459	NA
COX5A	YNL052W	NA	FBtr0082474	NA	NA	NA	ENSMUST00000000090	61	ENST00000568783	65
BAG3	NA	NA	NA	NA	NA	NA	ENSMUST00000033136	426	ENST00000369085	421
MRPS16	YPL013C	NA	FBtr0087578	NA	NA	NA	ENSMUST00000061444	62	ENST00000372945	62
SF3B6	NA	NA	FBtr0077015	NA	ENSDART00000017485	14	ENSMUST00000046207	NA	ENST00000233468	14
PUM1	NA	NA	NA	NA	ENSDART00000168263	NA	ENSMUST00000030315	112	ENST00000373741	148
NFIC	NA	NA	NA	NA	NA	NA	ENSMUST00000020461	14	ENST00000443272	14
FTH1	YBR207W	NA	NA	NA	NA	NA	ENSMUST00000025563	85	ENST00000273550	85
SEPT11	NA	NA	NA	NA	NA	NA	ENSMUST00000074733	94	ENST00000510515	104
PPP1CB	NA	NA	NA	NA	NA	NA	ENSMUST00000015100	82	ENST00000296122	82
MRPL22	YNL177C	NA	FBtr0074330	82	NA	NA	ENSMUST00000020820	NA	ENST00000439747	83
ADAM10	NA	NA	NA	NA	NA	NA	ENSMUST00000067880	326	ENST00000260408	325
SF3B1	NA	NA	FBtr0078068	NA	ENSDART00000078568	NA	ENSMUST00000027127	6	ENST00000335508	6
NOP56	YLR197W	NA	FBtr0084230	NA	ENSDART00000114524	NA	ENSMUST00000103198	89	ENST00000329276	88
SRSF11	NA	NA	NA	NA	ENSDART00000167826	281	ENSMUST00000121326	340	ENST00000370950	NA
DPY30	NA	NA	NA	NA	ENSDART00000024743	104	ENSMUST00000164832	97	ENST00000342166	NA
METTL14	NA	NA	FBtr0079599	NA	ENSDART00000102993	129	ENSMUST00000029759	130	NA	NA
ABCE1	NA	NA	NA	NA	ENSDART00000015777	NA	ENSMUST00000080536	396	ENST00000296577	396
UQCR11	NA	NA	NA	NA	NA	NA	ENSMUST00000020372	52	ENST00000591899	51
SAR1B	NA	NA	NA	NA	ENSDART00000162422	NA	ENSMUST00000020653	6	ENST00000402673	6
NOP56	YLR197W	NA	FBtr0084230	NA	ENSDART00000114524	NA	ENSMUST00000103198	15	ENST00000329276	14
BCLAF1	NA	NA	NA	NA	NA	NA	ENSMUST00000043881	196	ENST00000531224	196
DNAJB1	NA	NA	NA	NA	NA	NA	ENSMUST00000005620	128	ENST00000254322	128
SRRM2	NA	NA	NA	NA	ENSDART00000129339	NA	ENSMUST00000190686	1604	ENST00000301740	1649
MPC2	YHR162W	47	NA	NA	NA	NA	ENSMUST00000027853	64	ENST00000367846	NA
KDM1A	NA	NA	NA	NA	ENSDART00000085758	130	ENSMUST00000105847	161	ENST00000400181	NA
LAP3	YNL239W	NA	NA	NA	NA	NA	ENSMUST00000046122	117	ENST00000226299	117
CCNE1	NA	NA	NA	NA	ENSDART00000170294	41	ENSMUST00000108023	40	NA	NA
HSPD1	NA	NA	NA	NA	ENSDART00000078596	NA	ENSMUST00000027123	203	ENST00000388968	203
JAK1	NA	NA	NA	NA	NA	NA	ENSMUST00000102781	605	ENST00000342505	606
ERI3	NA	NA	NA	NA	NA	NA	ENSMUST00000037127	330	ENST00000372257	330
AHNAK	NA	NA	NA	NA	NA	NA	ENSMUST00000092956	2612	ENST00000378024	2882
CHKA	NA	NA	NA	NA	NA	NA	ENSMUST00000025760	219	ENST00000265689	222
TM9SF3	NA	NA	FBtr0077127	NA	ENSDART00000041609	NA	ENSMUST00000025989	79	ENST00000371142	81
RBBP4	NA	NA	NA	NA	ENSDART00000048144	NA	ENSMUST00000102598	10	ENST00000373493	10
CNOT9	NA	NA	NA	NA	ENSDART00000143574	NA	ENSMUST00000087215	12	ENST00000627282	11
SEC31A	NA	NA	NA	NA	NA	NA	ENSMUST00000094578	153	ENST00000505472	153
ALDH7A1	NA	NA	NA	NA	ENSDART00000122540	NA	ENSMUST00000066208	351	ENST00000409134	350
RIOK1	NA	NA	FBtr0076135	NA	ENSDART00000022765	217	ENSMUST00000021866	220	NA	NA
MRPS23	NA	NA	FBtr0080566	NA	ENSDART00000135632	NA	ENSMUST00000024486	61	ENST00000313608	62
UBE2G1	NA	NA	NA	NA	NA	NA	ENSMUST00000021148	129	ENST00000396981	129
MAP4	NA	NA	NA	NA	NA	NA	ENSMUST00000169851	14	ENST00000426837	15
TMED4	NA	NA	NA	NA	NA	NA	ENSMUST00000004508	85	ENST00000457408	84
TNPO1	NA	NA	NA	NA	NA	NA	ENSMUST00000109401	9	ENST00000337273	9
HSDL2	NA	NA	NA	NA	ENSDART00000038888	391	ENSMUST00000030078	467	NA	NA
TGS1	YPL157W	17	NA	NA	NA	NA	ENSMUST00000052712	79	NA	NA
LLGL1	NA	NA	NA	NA	ENSDART00000003511	98	ENSMUST00000052346	98	NA	NA
PRAF2	NA	NA	NA	NA	NA	NA	ENSMUST00000033489	7	ENST00000553851	6
ANXA7	NA	NA	NA	NA	NA	NA	ENSMUST00000065504	372	ENST00000372919	397
BLVRB	NA	NA	NA	NA	ENSDART00000015034	184	ENSMUST00000108358	223	ENST00000263368	NA
GART	NA	NA	NA	NA	NA	NA	ENSMUST00000023684	193	ENST00000381815	194
CAD	NA	NA	NA	NA	ENSDART00000153310	1672	ENSMUST00000013773	1667	NA	NA
YRDC	NA	NA	NA	NA	ENSDART00000060729	230	ENSMUST00000102628	NA	ENST00000373044	246
MRPL45	NA	NA	FBtr0084272	121	NA	NA	ENSMUST00000019026	91	ENST00000613675	NA
SNX5	NA	NA	NA	NA	ENSDART00000020350	204	ENSMUST00000110030	209	ENST00000377759	NA
RCL1	YOL010W	NA	NA	NA	ENSDART00000055878	NA	ENSMUST00000064393	146	ENST00000381750	146
CAPZA1	NA	NA	NA	NA	NA	NA	ENSMUST00000094028	13	ENST00000263168	13
NBR1	NA	NA	NA	NA	NA	NA	ENSMUST00000103099	152	ENST00000341165	151
FN1	NA	NA	NA	NA	NA	NA	ENSMUST00000055226	1491	ENST00000354785	1492
SMARCA5	NA	NA	NA	NA	ENSDART00000123972	NA	ENSMUST00000043359	1029	ENST00000283131	1030
TMBIM1	NA	NA	NA	NA	NA	NA	ENSMUST00000016309	9	ENST00000258412	9
ATP6V0D1	NA	NA	NA	NA	NA	NA	ENSMUST00000013304	321	ENST00000540149	361
ASNA1	NA	NA	NA	NA	ENSDART00000007079	NA	ENSMUST00000064314	17	ENST00000591090	16
DYRK3	NA	NA	FBtr0100402	244	ENSDART00000128681	169	ENSMUST00000016670	NA	NA	NA
HNRNPR	NA	NA	NA	NA	ENSDART00000160560	NA	ENSMUST00000105850	470	ENST00000374616	474
HSPA14	NA	NA	NA	NA	ENSDART00000080829	67	ENSMUST00000027961	67	ENST00000378372	NA
EPRS	NA	NA	NA	NA	ENSDART00000075743	1680	ENSMUST00000046514	1509	ENST00000366923	1509
CSE1L	NA	NA	NA	NA	NA	NA	ENSMUST00000002790	127	ENST00000262982	127
GTF2A1	NA	NA	NA	NA	ENSDART00000006443	35	ENSMUST00000021345	35	ENST00000553612	NA
APOPT1	NA	NA	NA	NA	ENSDART00000146234	NA	ENSMUST00000163220	76	ENST00000409074	88
MAD2L1	NA	NA	NA	NA	ENSDART00000028017	NA	ENSMUST00000116605	112	ENST00000296509	112
CCNA2	NA	NA	NA	NA	ENSDART00000031498	NA	ENSMUST00000029270	359	ENST00000274026	369
SS18	NA	NA	NA	NA	ENSDART00000011919	265	ENSMUST00000040924	274	ENST00000415083	274
UBE2L3	NA	NA	NA	NA	NA	NA	ENSMUST00000090192	43	ENST00000458578	101
LRWD1	NA	NA	NA	NA	ENSDART00000163444	453	ENSMUST00000006301	341	NA	NA
AP2B1	NA	NA	NA	NA	ENSDART00000171248	NA	ENSMUST00000018875	578	ENST00000610402	578
SND1	YDR186C	NA	NA	NA	ENSDART00000040405	NA	ENSMUST00000001460	471	ENST00000354725	471
UBA1	YKL210W	NA	FBtr0088499	948	ENSDART00000054691	NA	ENSMUST00000089217	NA	ENST00000335972	812
DDX27	NA	NA	NA	NA	ENSDART00000128065	7	ENSMUST00000018143	12	ENST00000462328	NA
UBE3C	NA	NA	NA	NA	ENSDART00000134547	61	ENSMUST00000049453	NA	ENST00000348165	61
PLOD3	NA	NA	NA	NA	NA	NA	ENSMUST00000004968	191	ENST00000223127	188
TRMT1	NA	NA	NA	NA	ENSDART00000129393	553	ENSMUST00000001974	509	ENST00000592062	NA
EHD1	NA	NA	NA	NA	NA	NA	ENSMUST00000025684	201	ENST00000621096	215
CSTF2	NA	NA	NA	NA	ENSDART00000169247	NA	ENSMUST00000033609	9	ENST00000415585	9
UBC	NA	NA	NA	NA	ENSDART00000157458	190	ENSMUST00000136312	NA	ENST00000536769	189
SLC7A5	NA	NA	NA	NA	NA	NA	ENSMUST00000045557	234	ENST00000261622	229
ERP44	NA	NA	NA	NA	ENSDART00000027545	81	ENSMUST00000030028	NA	ENST00000262455	81
USP14	NA	NA	FBtr0080061	11	ENSDART00000032540	NA	ENSMUST00000092096	12	ENST00000261601	12
USO1	YDL058W	NA	NA	NA	ENSDART00000011809	NA	ENSMUST00000031355	728	ENST00000264904	739
FNTA	NA	NA	FBtr0077415	NA	ENSDART00000158416	195	ENSMUST00000016138	217	ENST00000302279	NA
IL6ST	NA	NA	NA	NA	NA	NA	ENSMUST00000183663	125	ENST00000381298	126
PXDN	NA	NA	NA	NA	NA	NA	ENSMUST00000122328	826	ENST00000252804	829
HIST1H1B	NA	NA	NA	NA	NA	NA	ENSMUST00000080511	6	ENST00000331442	6
PCNA	NA	NA	FBtr0086308	NA	ENSDART00000076304	NA	ENSMUST00000028817	129	ENST00000379143	129
RPS4X	NA	NA	NA	NA	ENSDART00000128917	52	ENSMUST00000033683	NA	ENST00000316084	52
ACBD3	NA	NA	NA	NA	ENSDART00000062525	520	ENSMUST00000027780	523	ENST00000366812	NA
SRP68	YPL243W	NA	FBtr0076517	74	ENSDART00000124948	NA	ENSMUST00000021133	NA	ENST00000307877	103
UBA2	YDR390C	74	FBtr0076734	NA	ENSDART00000171801	71	ENSMUST00000102746	NA	ENST00000246548	NA
CCNA2	NA	NA	NA	NA	ENSDART00000031498	NA	ENSMUST00000029270	335	ENST00000274026	345
PSMC5	NA	NA	NA	NA	ENSDART00000106191	NA	ENSMUST00000021049	36	ENST00000310144	37
FADS3	NA	NA	NA	NA	NA	NA	ENSMUST00000115995	239	ENST00000278829	234
PSMD11	NA	NA	NA	NA	NA	NA	ENSMUST00000173938	370	ENST00000261712	371
LAPTM4B	NA	NA	NA	NA	NA	NA	ENSMUST00000022867	90	ENST00000445593	181
TUSC3	NA	NA	NA	NA	NA	NA	ENSMUST00000167992	159	ENST00000503731	159
LBR	NA	NA	FBtr0071713	NA	ENSDART00000019145	45	ENSMUST00000005003	45	ENST00000272163	NA
RNH1	YMR234W	NA	FBtr0088883	NA	NA	NA	ENSMUST00000106033	396	ENST00000534797	400
ESCO2	NA	NA	NA	NA	ENSDART00000009164	553	ENSMUST00000022613	537	ENST00000519637	NA
RAB11B	NA	NA	NA	NA	NA	NA	ENSMUST00000057373	9	ENST00000328024	9
ZC3H14	NA	NA	NA	NA	ENSDART00000060695	NA	ENSMUST00000110105	179	ENST00000251038	179
GAR1	YHR089C	34	NA	NA	ENSDART00000111189	NA	ENSMUST00000029643	78	ENST00000394631	66
NDC80	YIL144W	NA	FBtr0073850	NA	ENSDART00000007335	NA	ENSMUST00000024851	583	ENST00000261597	583
SNX14	NA	NA	NA	NA	NA	NA	ENSMUST00000174806	331	ENST00000314673	304
ACSL4	NA	NA	NA	NA	NA	NA	ENSMUST00000112907	619	ENST00000469796	618
JPT2	NA	NA	NA	NA	ENSDART00000055780	41	ENSMUST00000024981	NA	ENST00000562684	63
AHCY	NA	NA	FBtr0346181	NA	ENSDART00000018523	6	ENSMUST00000054607	6	ENST00000217426	6
SRP68	YPL243W	NA	FBtr0076517	NA	ENSDART00000124948	NA	ENSMUST00000021133	166	ENST00000307877	166
RALA	NA	NA	FBtr0070583	NA	NA	NA	ENSMUST00000009003	40	ENST00000436179	39
CCT2	YIL142W	NA	FBtr0071289	NA	NA	NA	ENSMUST00000047672	8	ENST00000299300	8
NRBP1	NA	NA	NA	NA	ENSDART00000147845	NA	ENSMUST00000031034	51	ENST00000379863	51
HSPA9	NA	NA	NA	NA	ENSDART00000012438	128	ENSMUST00000025217	125	ENST00000297185	125
CAPRIN1	NA	NA	NA	NA	NA	NA	ENSMUST00000028607	273	ENST00000341394	275
SFPQ	NA	NA	NA	NA	ENSDART00000017359	NA	ENSMUST00000030623	281	ENST00000357214	289
HSP90B1	NA	NA	NA	NA	ENSDART00000004879	401	ENSMUST00000020238	401	ENST00000299767	NA
FIBP	NA	NA	FBtr0089595	NA	NA	NA	ENSMUST00000025847	6	ENST00000338369	6
EEF1A1	NA	NA	NA	NA	NA	NA	ENSMUST00000042235	461	ENST00000316292	461
PPP2CA	NA	NA	NA	NA	ENSDART00000075443	205	ENSMUST00000020608	204	ENST00000481195	NA
PRPS1	NA	NA	NA	NA	NA	NA	ENSMUST00000033809	131	ENST00000372435	131
PCCA	NA	NA	NA	NA	ENSDART00000135252	119	ENSMUST00000038374	143	NA	NA
SREK1IP1	NA	NA	NA	NA	ENSDART00000064212	NA	ENSMUST00000022230	138	ENST00000513458	139
PRKCI	NA	NA	NA	NA	ENSDART00000015723	NA	ENSMUST00000108249	565	ENST00000295797	566
DDX10	NA	NA	NA	NA	ENSDART00000149507	601	ENSMUST00000065630	630	NA	NA
RPL37A	YLR185W	NA	FBtr0330403	NA	NA	NA	ENSMUST00000059980	47	ENST00000427280	22
CTSA	NA	NA	NA	NA	ENSDART00000158929	62	ENSMUST00000103093	NA	ENST00000372484	92
BCKDK	NA	NA	NA	NA	ENSDART00000023676	95	ENSMUST00000071056	78	NA	NA
PRPF31	NA	NA	NA	NA	ENSDART00000137029	14	ENSMUST00000008517	15	ENST00000321030	NA
XBP1	NA	NA	FBtr0310045	133	ENSDART00000051649	120	ENSMUST00000063084	NA	ENST00000344347	NA
DLG3	NA	NA	NA	NA	ENSDART00000074720	92	ENSMUST00000113735	238	NA	NA
EIF3M	NA	NA	FBtr0087579	NA	ENSDART00000010256	NA	ENSMUST00000028592	13	ENST00000531120	13
H2AFX	NA	NA	NA	NA	ENSDART00000040328	95	ENSMUST00000052686	94	ENST00000530167	NA
BSG	NA	NA	FBtr0332498	197	ENSDART00000015951	317	ENSMUST00000067036	NA	ENST00000333511	NA
KLF5	NA	NA	NA	NA	NA	NA	ENSMUST00000005279	302	ENST00000377687	313
UBE2J1	NA	NA	NA	NA	ENSDART00000043218	9	ENSMUST00000124992	NA	ENST00000435041	8
MORF4L1	NA	NA	NA	NA	ENSDART00000139441	NA	ENSMUST00000085248	134	ENST00000331268	134
ANXA5	NA	NA	NA	NA	NA	NA	ENSMUST00000029266	43	ENST00000296511	45
SLC16A2	NA	NA	NA	NA	NA	NA	ENSMUST00000042664	344	ENST00000587091	338
PCOLCE	NA	NA	NA	NA	NA	NA	ENSMUST00000054564	462	ENST00000223061	414
TRIM28	NA	NA	NA	NA	NA	NA	ENSMUST00000005705	458	ENST00000253024	458
U2AF2	NA	NA	NA	NA	NA	NA	ENSMUST00000005041	9	ENST00000308924	9
SDHB	NA	NA	FBtr0086156	NA	ENSDART00000062264	NA	ENSMUST00000010007	52	ENST00000375499	50
MRGBP	NA	NA	FBtr0088684	10	ENSDART00000146605	7	ENSMUST00000029085	NA	NA	NA
UBA52	NA	NA	NA	NA	ENSDART00000060745	NA	ENSMUST00000140679	37	ENST00000596272	20
RPL15	NA	NA	FBtr0113742	NA	ENSDART00000141397	NA	ENSMUST00000080281	60	ENST00000307839	60
RTN3	NA	NA	NA	NA	ENSDART00000080825	NA	ENSMUST00000088169	226	ENST00000356000	225
SSR3	NA	NA	NA	NA	ENSDART00000021880	54	ENSMUST00000029414	54	ENST00000467789	NA
CDK9	NA	NA	FBtr0071937	NA	ENSDART00000065859	218	ENSMUST00000009699	197	ENST00000373264	NA
MCM5	YLR274W	NA	FBtr0082279	NA	ENSDART00000024316	453	ENSMUST00000164309	450	ENST00000216122	NA
NIP7	YPL211W	NA	NA	NA	ENSDART00000082087	8	ENSMUST00000034392	8	ENST00000254940	NA
DDIT4	NA	NA	NA	NA	ENSDART00000152899	NA	ENSMUST00000020308	6	ENST00000307365	6
SEPT2	NA	NA	NA	NA	ENSDART00000130603	NA	ENSMUST00000027495	190	ENST00000616972	225
SSR2	NA	NA	NA	NA	ENSDART00000163921	NA	ENSMUST00000192495	170	ENST00000295702	169
PPFIBP1	NA	NA	NA	NA	NA	NA	ENSMUST00000111623	577	ENST00000542629	575
MCM2	YBL023C	545	FBtr0081827	NA	ENSDART00000159629	NA	ENSMUST00000058011	NA	ENST00000265056	526
LETM1	NA	NA	FBtr0072348	69	NA	NA	ENSMUST00000005431	46	NA	NA
HIST1H1E	NA	NA	NA	NA	NA	NA	ENSMUST00000062045	6	ENST00000304218	6
PEX19	YDL065C	222	FBtr0342602	180	NA	NA	ENSMUST00000075895	NA	NA	NA
HMGB1	NA	NA	NA	NA	NA	NA	ENSMUST00000085546	47	ENST00000341423	48
RPS25	NA	NA	FBtr0082370	25	ENSDART00000061274	32	NA	NA	NA	NA
UNC50	NA	NA	NA	NA	ENSDART00000059212	37	ENSMUST00000114925	39	ENST00000409975	56
AAR2	NA	NA	NA	NA	NA	NA	ENSMUST00000109570	8	ENST00000320849	8
ELAVL1	NA	NA	NA	NA	NA	NA	ENSMUST00000098950	7	ENST00000407627	7
ADH5	YBR145W	NA	NA	NA	ENSDART00000169615	NA	ENSMUST00000005964	373	ENST00000296412	373
DIS3	YOL021C	NA	FBtr0084605	20	ENSDART00000085454	NA	ENSMUST00000042471	21	ENST00000377767	NA
COPB2	NA	NA	NA	NA	ENSDART00000044331	8	ENSMUST00000035033	NA	ENST00000333188	8
PSMD8	NA	NA	NA	NA	ENSDART00000005431	95	ENSMUST00000059642	182	ENST00000215071	NA
CHAF1A	NA	NA	NA	NA	ENSDART00000111711	546	ENSMUST00000002914	611	NA	NA
RPS15	YOL040C	53	FBtr0087123	NA	ENSDART00000104364	NA	ENSMUST00000068408	54	ENST00000593052	NA
ARF5	NA	NA	NA	NA	ENSDART00000103467	69	ENSMUST00000020717	69	ENST00000000233	69
BRK1	NA	NA	NA	NA	NA	NA	ENSMUST00000035725	7	ENST00000530758	6
EXOSC10	NA	NA	NA	NA	ENSDART00000137410	NA	ENSMUST00000017408	188	ENST00000376936	188
TEAD1	NA	NA	NA	NA	NA	NA	ENSMUST00000164363	276	ENST00000527636	266
RAB23	NA	NA	FBtr0078727	NA	NA	NA	ENSMUST00000088287	47	ENST00000317483	46
AATF	NA	NA	FBtr0079299	NA	ENSDART00000028854	NA	ENSMUST00000018841	427	ENST00000619387	461
SSRP1	NA	NA	NA	NA	NA	NA	ENSMUST00000077798	212	ENST00000278412	212
SEC62	YPL094C	NA	NA	NA	ENSDART00000004626	75	ENSMUST00000029256	NA	ENST00000337002	75
TIMP3	NA	NA	NA	NA	NA	NA	ENSMUST00000020234	147	ENST00000266085	147
HM13	NA	NA	NA	NA	ENSDART00000128433	228	NA	NA	ENST00000398174	225
GPR107	NA	NA	NA	NA	ENSDART00000168870	81	ENSMUST00000056433	90	ENST00000372406	NA
LAMB2	NA	NA	NA	NA	NA	NA	ENSMUST00000065014	688	ENST00000418109	686
MTREX	NA	NA	NA	NA	ENSDART00000026244	6	NA	NA	ENST00000230640	6
TM9SF4	NA	NA	FBtr0343657	NA	ENSDART00000006765	485	ENSMUST00000089027	477	ENST00000398022	NA
CAB39	NA	NA	NA	NA	ENSDART00000063786	167	ENSMUST00000113360	167	ENST00000258418	167
APMAP	NA	NA	NA	NA	ENSDART00000025910	75	ENSMUST00000046399	75	ENST00000217456	76
TOMM20	NA	NA	NA	NA	NA	NA	ENSMUST00000179857	38	ENST00000366607	39
PITPNB	NA	NA	NA	NA	NA	NA	ENSMUST00000086635	236	ENST00000320996	236
ACSL3	NA	NA	NA	NA	NA	NA	ENSMUST00000035779	571	ENST00000357430	571
WTAP	NA	NA	NA	NA	ENSDART00000062552	30	ENSMUST00000159551	NA	ENST00000358372	29
DCAF13	NA	NA	NA	NA	ENSDART00000015139	366	ENSMUST00000022909	366	ENST00000297579	518
ARL3	YPL051W	NA	NA	NA	ENSDART00000105545	NA	ENSMUST00000026009	15	ENST00000260746	16
NSFL1C	NA	NA	NA	NA	ENSDART00000143065	152	ENSMUST00000089140	NA	ENST00000476071	155
BRD4	NA	NA	NA	NA	ENSDART00000114343	521	ENSMUST00000003726	436	ENST00000371835	435
CTTN	NA	NA	NA	NA	ENSDART00000008696	17	ENSMUST00000103079	18	ENST00000376561	NA
ATP2B1	NA	NA	NA	NA	NA	NA	ENSMUST00000020107	92	ENST00000428670	91
GRHL3	NA	NA	NA	NA	ENSDART00000114215	374	ENSMUST00000105855	419	NA	NA
CHCHD3	NA	NA	FBtr0085745	144	NA	NA	ENSMUST00000066379	NA	ENST00000423635	172
UQCRFS1	NA	NA	NA	NA	ENSDART00000006868	NA	ENSMUST00000042834	104	ENST00000304863	104
ALG8	YOR067C	84	NA	NA	NA	NA	ENSMUST00000098300	NA	ENST00000299626	54
INTS11	NA	NA	FBtr0085476	309	NA	NA	ENSMUST00000030901	308	ENST00000540437	NA
AHNAK	NA	NA	NA	NA	NA	NA	ENSMUST00000092956	2089	ENST00000378024	1977
CSNK2B	NA	NA	NA	NA	ENSDART00000109258	7	ENSMUST00000174024	6	ENST00000375885	NA
PPIB	NA	NA	NA	NA	ENSDART00000074814	44	ENSMUST00000034947	NA	ENST00000300026	53
VRK2	NA	NA	NA	NA	NA	NA	ENSMUST00000109504	16	ENST00000435505	15
FLNA	NA	NA	NA	NA	NA	NA	ENSMUST00000033699	2167	ENST00000369850	2167
COL4A2	NA	NA	NA	NA	NA	NA	ENSMUST00000033899	187	ENST00000360467	187
UTP11	YKL099C	NA	NA	NA	NA	NA	ENSMUST00000030738	119	ENST00000373014	119
EEF2	NA	NA	FBtr0332966	NA	NA	NA	ENSMUST00000047864	6	ENST00000309311	6
ALYREF	NA	NA	NA	NA	ENSDART00000108647	NA	ENSMUST00000026125	11	ENST00000505490	18
EEF2	NA	NA	FBtr0332966	7	NA	NA	ENSMUST00000047864	7	ENST00000309311	7
VDAC2	NA	NA	NA	NA	ENSDART00000013011	182	ENSMUST00000022293	NA	ENST00000313132	209
COMMD4	NA	NA	NA	NA	NA	NA	ENSMUST00000065358	86	ENST00000568301	112
THOC3	NA	NA	NA	NA	ENSDART00000079016	NA	ENSMUST00000026990	109	ENST00000265097	108
CDH1	YGL003C	9	NA	NA	ENSDART00000168890	93	ENSMUST00000000312	NA	NA	NA
CDC5L	NA	NA	NA	NA	ENSDART00000064313	NA	ENSMUST00000024727	586	ENST00000371477	586
ARF6	NA	NA	NA	NA	NA	NA	ENSMUST00000050063	65	ENST00000298316	65
TPX2	NA	NA	NA	NA	ENSDART00000143121	309	ENSMUST00000109816	316	ENST00000340513	NA
TAGLN2	NA	NA	NA	NA	ENSDART00000161054	NA	ENSMUST00000111230	155	ENST00000368096	176
FRG1	NA	NA	FBtr0074847	17	ENSDART00000079001	16	ENSMUST00000033999	NA	ENST00000226798	NA
SEC23A	NA	NA	NA	NA	ENSDART00000168055	NA	ENSMUST00000021375	71	ENST00000307712	71
SPOP	NA	NA	NA	NA	NA	NA	ENSMUST00000107722	371	ENST00000393328	371
HADHA	NA	NA	NA	NA	NA	NA	ENSMUST00000156859	72	ENST00000380649	73
NFIX	NA	NA	NA	NA	NA	NA	ENSMUST00000109764	6	ENST00000397661	14
FNDC3B	NA	NA	NA	NA	NA	NA	ENSMUST00000195008	16	ENST00000415807	17
APLP2	NA	NA	NA	NA	ENSDART00000077125	239	ENSMUST00000072634	NA	ENST00000263574	244
CHERP	NA	NA	NA	NA	ENSDART00000028634	652	ENSMUST00000079510	679	NA	NA
FAT1	YBR041W	NA	NA	NA	NA	NA	ENSMUST00000191428	2697	ENST00000614102	2697
PPP1CA	NA	NA	NA	NA	NA	NA	ENSMUST00000046094	97	ENST00000312989	108
GRPEL1	NA	NA	NA	NA	ENSDART00000016803	NA	ENSMUST00000031099	50	ENST00000264954	49
MTAP	NA	NA	FBtr0329993	NA	ENSDART00000054208	222	ENSMUST00000058030	225	ENST00000580900	NA
SRSF10	NA	NA	NA	NA	NA	NA	ENSMUST00000105853	88	ENST00000492112	87
FMC1	YIL098C	NA	NA	NA	NA	NA	ENSMUST00000019833	87	ENST00000297534	87
MTG1	YMR097C	78	NA	NA	NA	NA	ENSMUST00000036977	NA	ENST00000317502	74
EIF2S1	NA	NA	NA	NA	NA	NA	ENSMUST00000071230	158	ENST00000466499	157
RPS15A	NA	NA	NA	NA	ENSDART00000128613	NA	ENSMUST00000131374	46	ENST00000322989	46
HYOU1	NA	NA	NA	NA	ENSDART00000100032	NA	ENSMUST00000066601	533	ENST00000617285	533
FAM98A	NA	NA	NA	NA	ENSDART00000156411	NA	ENSMUST00000112507	7	ENST00000238823	7
TSR1	YDL060W	NA	FBtr0078342	NA	ENSDART00000052645	NA	ENSMUST00000045807	161	ENST00000301364	162
RPL18A	YOL120C	NA	FBtr0086947	NA	ENSDART00000030215	8	ENSMUST00000054220	NA	ENST00000222247	8
TNPO2	NA	NA	NA	NA	ENSDART00000055757	63	ENSMUST00000093360	62	ENST00000586775	NA
PRPF40A	NA	NA	NA	NA	ENSDART00000081326	NA	ENSMUST00000076313	675	ENST00000410080	652
CDK7	NA	NA	NA	NA	NA	NA	ENSMUST00000091299	215	ENST00000256443	215
MCTS1	NA	NA	FBtr0070867	8	ENSDART00000038128	NA	ENSMUST00000000365	7	NA	NA
TNFAIP1	NA	NA	NA	NA	ENSDART00000060935	NA	ENSMUST00000017759	6	ENST00000226225	6
DDIT4	NA	NA	NA	NA	ENSDART00000152899	76	ENSMUST00000020308	85	ENST00000307365	NA
FLOT2	NA	NA	NA	NA	NA	NA	ENSMUST00000072289	158	ENST00000394908	157
TUBA1A	NA	NA	NA	NA	NA	NA	ENSMUST00000097014	31	ENST00000301071	31
HSBP1	NA	NA	NA	NA	NA	NA	ENSMUST00000034300	6	ENST00000433866	6
TRPC4AP	NA	NA	NA	NA	NA	NA	ENSMUST00000041059	66	ENST00000252015	66
SF3B6	NA	NA	FBtr0077015	NA	ENSDART00000017485	8	ENSMUST00000046207	8	ENST00000233468	NA
SRP68	YPL243W	NA	FBtr0076517	NA	ENSDART00000124948	85	ENSMUST00000021133	93	ENST00000307877	94
PPIL4	NA	NA	NA	NA	ENSDART00000064390	NA	ENSMUST00000015901	238	ENST00000253329	238
CDH2	NA	NA	NA	NA	ENSDART00000024627	NA	ENSMUST00000025166	799	ENST00000269141	799
AGPS	NA	NA	NA	NA	NA	NA	ENSMUST00000047232	111	ENST00000264167	98
SLC25A3	NA	NA	NA	NA	NA	NA	ENSMUST00000170810	233	ENST00000551917	237
PGD	NA	NA	FBtr0070384	NA	ENSDART00000017728	123	ENSMUST00000084124	95	ENST00000270776	95
HSP90AB1	NA	NA	NA	NA	ENSDART00000020084	NA	ENSMUST00000024739	302	ENST00000371646	302
BLOC1S2	NA	NA	NA	NA	NA	NA	ENSMUST00000079033	103	ENST00000370372	102
DDOST	NA	NA	NA	NA	ENSDART00000124539	NA	ENSMUST00000030538	333	ENST00000375048	348
SEC11A	NA	NA	NA	NA	ENSDART00000008013	134	ENSMUST00000120285	NA	ENST00000558134	133
LAMB1	NA	NA	NA	NA	NA	NA	ENSMUST00000002979	493	ENST00000393561	470
MCM3	YEL032W	NA	FBtr0070762	NA	ENSDART00000018304	98	ENSMUST00000053266	99	ENST00000596288	NA
FUCA2	NA	NA	NA	NA	NA	NA	ENSMUST00000060212	83	ENST00000002165	89
LAMP1	NA	NA	FBtr0085896	NA	NA	NA	ENSMUST00000033824	101	ENST00000332556	107
MCM4	YPR019W	NA	NA	NA	ENSDART00000058564	NA	ENSMUST00000023353	41	ENST00000523944	40
MAGT1	NA	NA	NA	NA	NA	NA	ENSMUST00000151689	34	ENST00000358075	33
PTPN12	NA	NA	NA	NA	NA	NA	ENSMUST00000030556	356	ENST00000248594	357
TNS3	NA	NA	NA	NA	NA	NA	ENSMUST00000020695	1242	ENST00000311160	1248
LPCAT1	NA	NA	NA	NA	ENSDART00000103855	217	ENSMUST00000022099	223	ENST00000475622	NA
THOP1	NA	NA	NA	NA	ENSDART00000125619	357	ENSMUST00000005057	339	NA	NA
CS	NA	NA	NA	NA	ENSDART00000159445	NA	ENSMUST00000005826	139	ENST00000351328	139
FLT1	NA	NA	NA	NA	NA	NA	ENSMUST00000110529	118	ENST00000282397	117
VPS37A	NA	NA	NA	NA	NA	NA	ENSMUST00000098817	128	ENST00000324849	128
SNRPA1	NA	NA	NA	NA	ENSDART00000128530	NA	ENSMUST00000153609	12	ENST00000254193	13
VPS29	YHR012W	NA	FBtr0077960	NA	ENSDART00000101246	NA	ENSMUST00000118830	47	ENST00000546588	74
COL5A1	NA	NA	NA	NA	NA	NA	ENSMUST00000028280	1821	ENST00000371817	1821
OLA1	YBR025C	327	NA	NA	ENSDART00000045299	NA	ENSMUST00000028517	325	ENST00000409546	NA
DTL	NA	NA	NA	NA	ENSDART00000034098	10	ENSMUST00000027933	9	NA	NA
KPNA1	NA	NA	NA	NA	NA	NA	ENSMUST00000004054	6	ENST00000344337	6
MOB2	YFL034C-B	98	FBtr0333217	129	NA	NA	ENSMUST00000084418	NA	NA	NA
CSF1	NA	NA	NA	NA	NA	NA	ENSMUST00000014743	128	ENST00000369801	128
PJA2	NA	NA	NA	NA	NA	NA	ENSMUST00000172818	582	ENST00000361189	583
ZC3H15	NA	NA	NA	NA	ENSDART00000022358	116	ENSMUST00000081591	116	ENST00000337859	NA
SLC25A1	NA	NA	NA	NA	NA	NA	ENSMUST00000003622	117	ENST00000215882	116
RWDD1	NA	NA	NA	NA	ENSDART00000143928	NA	ENSMUST00000019917	7	ENST00000466444	6
CAND1	NA	NA	FBtr0332198	NA	ENSDART00000003694	99	ENSMUST00000020315	99	ENST00000545606	NA
DIP2	YLR129W	20	FBtr0072520	152	NA	NA	NA	NA	NA	NA
CBX1	NA	NA	NA	NA	NA	NA	ENSMUST00000093943	43	ENST00000393408	43
TXNDC5	NA	NA	NA	NA	ENSDART00000145815	37	ENSMUST00000035988	NA	ENST00000379757	69
PANK4	NA	NA	NA	NA	ENSDART00000171862	77	ENSMUST00000070953	78	NA	NA
TOR1A	NA	NA	NA	NA	NA	NA	ENSMUST00000028200	159	ENST00000351698	158
AIMP1	NA	NA	FBtr0088676	NA	NA	NA	ENSMUST00000029663	10	ENST00000394701	25
KBTBD2	NA	NA	NA	NA	ENSDART00000123741	224	ENSMUST00000114323	223	NA	NA
HAUS7	NA	NA	NA	NA	ENSDART00000125066	249	ENSMUST00000033737	237	NA	NA
PPP2R1A	NA	NA	NA	NA	NA	NA	ENSMUST00000007708	7	ENST00000322088	8
PRPF31	NA	NA	NA	NA	ENSDART00000137029	NA	ENSMUST00000008517	400	ENST00000321030	400
PARP1	NA	NA	NA	NA	ENSDART00000017269	32	ENSMUST00000027777	31	ENST00000366794	31
TAF7	YMR227C	NA	FBtr0081756	NA	ENSDART00000128588	162	ENSMUST00000066272	NA	ENST00000313368	153
EIF3A	NA	NA	FBtr0078944	NA	NA	NA	ENSMUST00000025955	1338	ENST00000369144	1376
HIST1H4K	NA	NA	NA	NA	NA	NA	ENSMUST00000102983	26	ENST00000611927	26
PSAP	NA	NA	NA	NA	ENSDART00000130379	126	ENSMUST00000179238	128	ENST00000394934	NA
GGPS1	NA	NA	NA	NA	ENSDART00000168799	NA	ENSMUST00000170957	296	ENST00000488594	296
TM9SF4	NA	NA	FBtr0343657	396	ENSDART00000006765	NA	ENSMUST00000089027	410	ENST00000398022	408
PRKAA1	NA	NA	NA	NA	ENSDART00000085531	NA	ENSMUST00000051186	10	ENST00000354209	10
COL16A1	NA	NA	NA	NA	NA	NA	ENSMUST00000044565	221	ENST00000373672	220
SRSF4	NA	NA	NA	NA	ENSDART00000165033	216	ENSMUST00000053819	215	ENST00000373795	NA
RHOB	NA	NA	NA	NA	NA	NA	ENSMUST00000067384	31	ENST00000272233	30
SF3B3	NA	NA	FBtr0331404	NA	ENSDART00000159274	24	ENSMUST00000042012	24	ENST00000302516	NA
MCFD2	NA	NA	NA	NA	ENSDART00000058107	144	ENSMUST00000024963	135	ENST00000409105	NA
TAMM41	NA	NA	NA	NA	NA	NA	ENSMUST00000032461	213	ENST00000455809	212
TCEA1	NA	NA	NA	NA	ENSDART00000101861	NA	ENSMUST00000165720	90	ENST00000521604	80
KPNA1	NA	NA	NA	NA	NA	NA	ENSMUST00000004054	247	ENST00000344337	247
SMARCA5	NA	NA	NA	NA	ENSDART00000123972	NA	ENSMUST00000043359	263	ENST00000283131	264
SAP30BP	NA	NA	NA	NA	ENSDART00000039878	42	ENSMUST00000140991	46	ENST00000584667	NA
COL5A2	NA	NA	NA	NA	NA	NA	ENSMUST00000086430	1110	ENST00000374866	1113
PAICS	NA	NA	NA	NA	ENSDART00000048164	NA	ENSMUST00000031160	38	ENST00000399688	38
RALY	NA	NA	NA	NA	NA	NA	ENSMUST00000029120	9	ENST00000246194	9
BOP1	NA	NA	NA	NA	ENSDART00000137020	NA	ENSMUST00000023217	268	ENST00000569669	282
MTCH2	NA	NA	NA	NA	ENSDART00000013394	NA	ENSMUST00000150232	135	ENST00000302503	126
RBM25	NA	NA	NA	NA	NA	NA	ENSMUST00000048155	499	ENST00000261973	504
MCM3AP	NA	NA	NA	NA	ENSDART00000008053	569	ENSMUST00000170795	514	NA	NA
KNSTRN	NA	NA	NA	NA	NA	NA	ENSMUST00000134661	75	ENST00000249776	75
CPNE1	NA	NA	NA	NA	ENSDART00000171748	NA	ENSMUST00000109607	185	ENST00000317677	191
HMGA1	NA	NA	NA	NA	NA	NA	ENSMUST00000118599	87	ENST00000311487	87
ATP6V0B	NA	NA	NA	NA	NA	NA	ENSMUST00000036380	37	ENST00000532642	37
PFKP	NA	NA	NA	NA	NA	NA	ENSMUST00000138703	402	ENST00000381125	403
DPH1	YIL103W	86	NA	NA	ENSDART00000140214	78	ENSMUST00000044949	NA	NA	NA
EIF4G1	NA	NA	FBtr0112904	NA	NA	NA	ENSMUST00000044783	752	ENST00000382330	755
ISY1	YJR050W	NA	NA	NA	ENSDART00000093148	NA	ENSMUST00000089497	116	ENST00000393292	116
ABCE1	NA	NA	NA	NA	ENSDART00000015777	138	ENSMUST00000080536	138	ENST00000296577	138
CLPTM1	NA	NA	NA	NA	ENSDART00000046648	283	ENSMUST00000055242	285	ENST00000337392	NA
RSRC2	NA	NA	NA	NA	ENSDART00000142696	NA	ENSMUST00000182309	367	ENST00000331738	368
STT3B	NA	NA	FBtr0084786	NA	ENSDART00000102525	NA	ENSMUST00000035010	311	ENST00000295770	314
SOD2	YHR008C	NA	FBtr0087078	NA	ENSDART00000062556	158	ENSMUST00000007012	156	ENST00000538183	NA
KPNB1	NA	NA	NA	NA	ENSDART00000163823	9	ENSMUST00000001479	NA	ENST00000290158	9
GSPT1	NA	NA	NA	NA	NA	NA	ENSMUST00000080030	170	ENST00000434724	170
RPL19	NA	NA	FBtr0072406	27	ENSDART00000121728	27	ENSMUST00000017548	NA	ENST00000225430	NA
SIKE1	NA	NA	NA	NA	NA	NA	ENSMUST00000029447	11	ENST00000369528	11
CCT4	YDL143W	NA	FBtr0080411	NA	ENSDART00000026409	NA	ENSMUST00000173867	126	ENST00000394440	127
RPL19	NA	NA	FBtr0072406	NA	ENSDART00000121728	26	ENSMUST00000017548	NA	ENST00000225430	25
UBE2Q2	NA	NA	NA	NA	ENSDART00000155676	69	ENSMUST00000059555	80	NA	NA
WDR4	NA	NA	NA	NA	ENSDART00000122894	136	ENSMUST00000171171	180	NA	NA
TAF12	YDR145W	NA	NA	NA	ENSDART00000170048	90	ENSMUST00000105963	NA	ENST00000373824	89
MED6	YHR058C	210	FBtr0339719	NA	ENSDART00000044115	NA	ENSMUST00000161211	NA	ENST00000615788	198
COL4A2	NA	NA	NA	NA	NA	NA	ENSMUST00000033899	1547	ENST00000360467	1552
SMC3	YJL074C	NA	FBtr0074290	35	ENSDART00000019786	NA	ENSMUST00000025930	35	NA	NA
RACK1	NA	NA	FBtr0079565	NA	ENSDART00000061001	NA	ENSMUST00000020640	222	ENST00000512805	221
TYW1	YPL207W	32	NA	NA	ENSDART00000142870	12	ENSMUST00000040213	NA	NA	NA
DRAP1	NA	NA	NA	NA	ENSDART00000060399	17	ENSMUST00000113674	17	ENST00000376991	NA
PABPC1	NA	NA	NA	NA	NA	NA	ENSMUST00000001809	50	ENST00000318607	50
NUP98	NA	NA	NA	NA	ENSDART00000162500	18	ENSMUST00000070165	NA	ENST00000359171	19
MRPS30	NA	NA	FBtr0346193	12	ENSDART00000157978	6	ENSMUST00000022245	NA	ENST00000507110	NA
OS9	NA	NA	NA	NA	NA	NA	ENSMUST00000164259	155	ENST00000315970	155
TUBA4A	NA	NA	NA	NA	NA	NA	ENSMUST00000186213	30	ENST00000248437	31
PSMD8	NA	NA	NA	NA	ENSDART00000005431	NA	ENSMUST00000059642	66	ENST00000215071	64
WDR33	NA	NA	FBtr0078714	84	NA	NA	ENSMUST00000025264	58	NA	NA
COL4A1	NA	NA	FBtr0079002	NA	NA	NA	ENSMUST00000033898	1115	ENST00000375820	1115
GTPBP4	NA	NA	NA	NA	ENSDART00000026339	NA	ENSMUST00000021574	20	ENST00000360803	20
RASSF1	NA	NA	NA	NA	NA	NA	ENSMUST00000122225	187	ENST00000327761	113
RPL17	NA	NA	FBtr0345292	NA	ENSDART00000131366	NA	ENSMUST00000079716	11	ENST00000579408	10
PNN	NA	NA	FBtr0113210	NA	ENSDART00000012670	204	ENSMUST00000021381	204	ENST00000553331	NA
TWSG1	NA	NA	NA	NA	NA	NA	ENSMUST00000024906	211	ENST00000262120	212
SCP2	NA	NA	NA	NA	NA	NA	ENSMUST00000030340	386	ENST00000371514	386
DNAJA2	NA	NA	NA	NA	ENSDART00000159869	222	ENSMUST00000034138	246	ENST00000317089	246
DHX8	NA	NA	NA	NA	ENSDART00000066282	1024	ENSMUST00000039152	1059	NA	NA
TMEM69	NA	NA	NA	NA	NA	NA	ENSMUST00000069674	158	ENST00000372025	158
BRD4	NA	NA	NA	NA	ENSDART00000114343	522	ENSMUST00000003726	437	ENST00000371835	NA
STK24	NA	NA	NA	NA	NA	NA	ENSMUST00000079817	291	ENST00000376547	303
PEBP1	NA	NA	NA	NA	NA	NA	ENSMUST00000111973	72	ENST00000261313	72
PRPF8	NA	NA	NA	NA	ENSDART00000134601	1456	ENSMUST00000018449	NA	ENST00000304992	1450
LLPH	NA	NA	NA	NA	ENSDART00000077707	9	ENSMUST00000020444	NA	ENST00000266604	9
EIF4A3	NA	NA	NA	NA	ENSDART00000157615	111	ENSMUST00000026667	NA	ENST00000269349	116
WDR82	NA	NA	FBtr0079650	167	ENSDART00000007353	166	ENSMUST00000020490	NA	ENST00000296490	NA
PYCR1	NA	NA	NA	NA	NA	NA	ENSMUST00000026133	78	ENST00000402252	105
CDK17	NA	NA	NA	NA	NA	NA	ENSMUST00000069965	357	ENST00000261211	357
DDX3X	NA	NA	NA	NA	NA	NA	ENSMUST00000000804	67	ENST00000625837	67
DIDO1	NA	NA	NA	NA	ENSDART00000103950	114	ENSMUST00000087517	136	NA	NA
RPN1	YHR027C	NA	FBtr0074893	500	ENSDART00000082409	395	ENSMUST00000032143	NA	ENST00000296255	NA
CHD4	NA	NA	NA	NA	NA	NA	ENSMUST00000112390	694	ENST00000544484	690
GMPS	NA	NA	NA	NA	ENSDART00000109535	NA	ENSMUST00000029405	102	ENST00000496455	101
PRDX2	NA	NA	NA	NA	NA	NA	ENSMUST00000109734	169	ENST00000301522	169
RAB2A	NA	NA	NA	NA	ENSDART00000003940	NA	ENSMUST00000060232	51	ENST00000262646	51
MRPL9	YGR220C	6	FBtr0083084	NA	NA	NA	ENSMUST00000029786	NA	ENST00000368830	9
PMPCA	NA	NA	NA	NA	ENSDART00000164278	NA	ENSMUST00000076431	126	ENST00000371717	127
RARS	NA	NA	NA	NA	NA	NA	ENSMUST00000018992	258	ENST00000231572	258
UGDH	NA	NA	NA	NA	ENSDART00000013263	56	ENSMUST00000031103	56	ENST00000316423	56
PPIL3	NA	NA	NA	NA	ENSDART00000044647	NA	ENSMUST00000117069	108	ENST00000409264	127
RPLP1	NA	NA	FBtr0331932	NA	ENSDART00000029646	104	ENSMUST00000008036	104	ENST00000260379	NA
TMED9	NA	NA	NA	NA	ENSDART00000020582	30	ENSMUST00000109905	43	ENST00000332598	43
ARF1	YDL192W	29	NA	NA	ENSDART00000109319	NA	NA	NA	ENST00000272102	29
ASNS	NA	NA	FBtr0089463	NA	NA	NA	ENSMUST00000115542	294	ENST00000394309	294
COPB2	NA	NA	NA	NA	ENSDART00000044331	7	ENSMUST00000035033	8	ENST00000333188	7
KPNA6	NA	NA	NA	NA	ENSDART00000066123	NA	ENSMUST00000102590	245	ENST00000373625	245
ATP6V1B2	NA	NA	NA	NA	NA	NA	ENSMUST00000006435	252	ENST00000276390	252
CCND3	NA	NA	NA	NA	NA	NA	ENSMUST00000183044	200	ENST00000372991	201
ATRAID	NA	NA	NA	NA	NA	NA	ENSMUST00000013766	80	ENST00000380171	141
GID8	YMR135C	NA	NA	NA	NA	NA	ENSMUST00000078687	7	ENST00000266069	7
UTP6	YDR449C	10	NA	NA	ENSDART00000169780	NA	ENSMUST00000108241	NA	ENST00000261708	11
SRI	NA	NA	NA	NA	ENSDART00000081477	85	ENSMUST00000148633	92	ENST00000265729	NA
AP1M1	NA	NA	NA	NA	NA	NA	ENSMUST00000003117	10	ENST00000444449	10
CDC6	YJL194W	110	NA	NA	ENSDART00000011657	142	ENSMUST00000093937	NA	ENST00000209728	NA
EIF5A	NA	NA	NA	NA	ENSDART00000113739	12	ENSMUST00000164359	10	ENST00000572815	NA
SYNCRIP	NA	NA	NA	NA	ENSDART00000129870	494	ENSMUST00000173801	NA	ENST00000369622	430
PPIB	NA	NA	NA	NA	ENSDART00000074814	NA	ENSMUST00000034947	74	ENST00000300026	74
DEK	NA	NA	FBtr0100437	611	ENSDART00000058586	NA	ENSMUST00000021807	NA	ENST00000397239	319
NDFIP2	NA	NA	NA	NA	NA	NA	ENSMUST00000181969	257	ENST00000218652	256
SPSB1	NA	NA	NA	NA	ENSDART00000079019	168	ENSMUST00000038562	168	NA	NA
RBM27	NA	NA	NA	NA	ENSDART00000148928	201	ENSMUST00000091920	194	NA	NA
BUD23	YCR047C	30	NA	NA	NA	NA	ENSMUST00000085984	NA	ENST00000423497	34
EDF1	NA	NA	NA	NA	ENSDART00000015940	61	ENSMUST00000015236	NA	ENST00000224073	62
CCNB1	NA	NA	NA	NA	ENSDART00000063357	359	ENSMUST00000072119	391	ENST00000256442	NA
SEPT2	NA	NA	NA	NA	ENSDART00000130603	106	ENSMUST00000027495	NA	ENST00000616972	138
NACA	NA	NA	NA	NA	ENSDART00000144800	NA	ENSMUST00000073868	124	ENST00000356769	124
SMARCD1	NA	NA	NA	NA	ENSDART00000003422	452	ENSMUST00000023759	456	ENST00000551497	NA
SLC25A11	NA	NA	NA	NA	ENSDART00000051849	NA	ENSMUST00000014750	156	ENST00000225665	156
VPS29	YHR012W	NA	FBtr0077960	NA	ENSDART00000101246	21	ENSMUST00000118830	NA	ENST00000546588	53
SNX5	NA	NA	NA	NA	ENSDART00000020350	NA	ENSMUST00000110030	166	ENST00000377759	166
HADHA	NA	NA	NA	NA	NA	NA	ENSMUST00000156859	39	ENST00000380649	40
PALLD	NA	NA	NA	NA	NA	NA	ENSMUST00000121785	1095	ENST00000512127	463
AHNAK	NA	NA	NA	NA	NA	NA	ENSMUST00000092956	3882	ENST00000378024	4102
RNF126	NA	NA	NA	NA	ENSDART00000170428	NA	ENSMUST00000047203	7	ENST00000292363	6
DLST	NA	NA	NA	NA	NA	NA	ENSMUST00000053811	93	ENST00000334220	93
PHB	NA	NA	NA	NA	ENSDART00000080075	72	ENSMUST00000125172	72	ENST00000300408	NA
AIMP2	NA	NA	FBtr0075565	NA	ENSDART00000009194	NA	ENSMUST00000031613	155	ENST00000223029	155
PRPF19	NA	NA	NA	NA	ENSDART00000106593	381	ENSMUST00000179297	398	ENST00000227524	380
CTNNA1	NA	NA	NA	NA	ENSDART00000171009	115	ENSMUST00000042345	NA	ENST00000302763	114
SF3A3	NA	NA	NA	NA	ENSDART00000160433	198	ENSMUST00000030734	197	ENST00000373019	NA
LAP3	YNL239W	NA	NA	NA	NA	NA	ENSMUST00000046122	38	ENST00000226299	38
FABP3	NA	NA	NA	NA	ENSDART00000033724	21	ENSMUST00000070532	20	NA	NA
NAA15	NA	NA	NA	NA	NA	NA	ENSMUST00000029303	795	ENST00000296543	796
NUDT21	NA	NA	NA	NA	ENSDART00000023721	6	ENSMUST00000034204	NA	ENST00000300291	6
NUP188	YML103C	57	NA	NA	ENSDART00000043431	76	ENSMUST00000064447	NA	NA	NA
NCAPH2	NA	NA	NA	NA	ENSDART00000040827	101	ENSMUST00000088717	100	NA	NA
HK2	NA	NA	NA	NA	NA	NA	ENSMUST00000000642	776	ENST00000290573	775
RAVER1	NA	NA	NA	NA	ENSDART00000127832	56	ENSMUST00000115487	24	NA	NA
PDS5A	NA	NA	NA	NA	ENSDART00000159138	455	ENSMUST00000031104	459	ENST00000303538	NA
WAC	NA	NA	FBtr0332106	NA	NA	NA	ENSMUST00000167020	190	ENST00000354911	190
MRPL14	NA	NA	FBtr0070405	NA	NA	NA	ENSMUST00000024734	142	ENST00000372014	142
COQ10B	NA	NA	NA	NA	ENSDART00000078576	NA	ENSMUST00000027125	7	ENST00000263960	6
UBE2H	NA	NA	NA	NA	ENSDART00000124452	80	NA	NA	ENST00000355621	80
RER1	YCL001W	30	NA	NA	ENSDART00000132035	NA	ENSMUST00000030914	NA	ENST00000605895	32
ZFR	NA	NA	NA	NA	ENSDART00000129415	NA	ENSMUST00000122941	891	ENST00000265069	891
[truncated: 1,295 more rows]

## Sheet: ST4
Supplementary Table 4: Gene Ontology biological processes and associated genes with CSSs.
	GO	genes
1	mRNA metabolic process	STRAP/RBM22/SF3A1/RPL3/PAPOLA/PABPN1/HTATSF1/POLR2C/EIF3E/HNRNPL/SF3A2/RPL18A/RBM28/RPL19/C1QBP/DDX5/ZPR1/PRPF19/YBX3/MAPK14/RPS12/MTREX/DAZAP1/SF3B6/RPL22/TARDBP/SNRPA/RALY/ZC3H14/RBM39/SNRPA1/GRSF1/CCNB1/CDK7/RBM25/RBM42/ACIN1/SNRNP40/DNAJC8/STAT3/THOC3/EXOSC7/PRPF6/TP53/EIF4A3/RPS11/SF3B4/RPL32/RPS3A/RPL37/PELO/NONO/RPS3/NOCT/HNRNPU/SSU72/IWS1/RPL9/TRA2A/CPSF2/NUDT21/SNRPD1/SRRM2/UBB/SF3B3/RPS…
2	RNA splicing	STRAP/RBM22/SF3A1/RTCB/PAPOLA/PABPN1/HTATSF1/POLR2C/HNRNPL/SF3A2/RBM28/C1QBP/DDX5/ZPR1/PRPF19/MTREX/DAZAP1/SF3B6/TARDBP/SNRPA/RALY/RBM39/SNRPA1/RTRAF/RBM25/RBM42/ACIN1/SNRNP40/DNAJC8/THOC3/PRPF6/EIF4A3/SF3B4/NONO/HNRNPU/IWS1/TRA2A/CPSF2/NUDT21/SNRPD1/SRRM2/SF3B3/PRPF8/CD2BP2/LSM3/U2AF2/PPP1R8/HNRNPD/HNRNPH2/PABPC1/AAR2/PRPF31/YBX1/PPP2R1A/SF3B2/SNRNP200/CSTF3/PRMT5/HNRNPM/HNRNPH1/SF3B1/DHX15/FIP1…
3	mRNA processing	STRAP/RBM22/SF3A1/PAPOLA/PABPN1/HTATSF1/POLR2C/HNRNPL/SF3A2/RBM28/C1QBP/DDX5/ZPR1/PRPF19/MTREX/DAZAP1/SF3B6/TARDBP/SNRPA/RALY/ZC3H14/RBM39/SNRPA1/GRSF1/CCNB1/CDK7/RBM25/RBM42/ACIN1/SNRNP40/DNAJC8/THOC3/PRPF6/EIF4A3/SF3B4/NONO/NOCT/HNRNPU/SSU72/IWS1/TRA2A/CPSF2/NUDT21/SNRPD1/SRRM2/SF3B3/PRPF8/CD2BP2/LSM3/PRKACA/U2AF2/PPP1R8/HNRNPD/HNRNPH2/SLBP/PABPC1/AAR2/PRPF31/YBX1/SF3B2/SNRNP200/CSTF3/PRMT5/HNR…
4	RNA splicing, via transesterification reactions with bulged adenosine as nucleophile	STRAP/RBM22/SF3A1/PAPOLA/PABPN1/HTATSF1/POLR2C/HNRNPL/SF3A2/C1QBP/DDX5/PRPF19/MTREX/DAZAP1/SF3B6/SNRPA/RALY/SNRPA1/RBM25/RBM42/SNRNP40/DNAJC8/PRPF6/EIF4A3/SF3B4/HNRNPU/TRA2A/CPSF2/NUDT21/SNRPD1/SRRM2/SF3B3/PRPF8/CD2BP2/LSM3/U2AF2/HNRNPD/HNRNPH2/PABPC1/AAR2/PRPF31/YBX1/SF3B2/SNRNP200/CSTF3/PRMT5/HNRNPM/HNRNPH1/SF3B1/DHX15/FIP1L1/PRDX6/CPSF7/HNRNPA1/SNRPD2/RBM5/THRAP3/HNRNPA2B1/LUC7L2/PTBP1/SFPQ/WT…
5	mRNA splicing, via spliceosome	STRAP/RBM22/SF3A1/PAPOLA/PABPN1/HTATSF1/POLR2C/HNRNPL/SF3A2/C1QBP/DDX5/PRPF19/MTREX/DAZAP1/SF3B6/SNRPA/RALY/SNRPA1/RBM25/RBM42/SNRNP40/DNAJC8/PRPF6/EIF4A3/SF3B4/HNRNPU/TRA2A/CPSF2/NUDT21/SNRPD1/SRRM2/SF3B3/PRPF8/CD2BP2/LSM3/U2AF2/HNRNPD/HNRNPH2/PABPC1/AAR2/PRPF31/YBX1/SF3B2/SNRNP200/CSTF3/PRMT5/HNRNPM/HNRNPH1/SF3B1/DHX15/FIP1L1/PRDX6/CPSF7/HNRNPA1/SNRPD2/RBM5/THRAP3/HNRNPA2B1/LUC7L2/PTBP1/SFPQ/WT…
6	RNA splicing, via transesterification reactions	STRAP/RBM22/SF3A1/PAPOLA/PABPN1/HTATSF1/POLR2C/HNRNPL/SF3A2/C1QBP/DDX5/PRPF19/MTREX/DAZAP1/SF3B6/SNRPA/RALY/SNRPA1/RBM25/RBM42/SNRNP40/DNAJC8/PRPF6/EIF4A3/SF3B4/HNRNPU/TRA2A/CPSF2/NUDT21/SNRPD1/SRRM2/SF3B3/PRPF8/CD2BP2/LSM3/U2AF2/HNRNPD/HNRNPH2/PABPC1/AAR2/PRPF31/YBX1/SF3B2/SNRNP200/CSTF3/PRMT5/HNRNPM/HNRNPH1/SF3B1/DHX15/FIP1L1/PRDX6/CPSF7/HNRNPA1/SNRPD2/RBM5/THRAP3/HNRNPA2B1/LUC7L2/PTBP1/SFPQ/WT…
7	RNA catabolic process	RPL3/EIF3E/RPL18A/RPL19/DDX5/ZPR1/YBX3/MAPK14/RPS12/MTREX/RPL22/TARDBP/ZC3H14/LRPPRC/EXOSC7/EIF4A3/RPS11/RPL32/NAF1/RPS3A/RPL37/PELO/RPS3/NOCT/HNRNPU/RPL9/UBB/RPS7/FEN1/LSM3/PAIP1/RPL15/RPL4/RPL21/PPP1R8/HNRNPD/RPL27A/PPP2R2A/EXOSC4/RPS4X/PABPC1/RPLP2/YBX1/PPP2R1A/RPL10A/RPS15A/RPL7A/HNRNPM/MRTO4/TNPO1/RPS2/RPL7/THRAP3/SND1/RPL12/DHX9/HBS1L/DKC1/SYNCRIP/RPL10/RPL5/RPS21/EXOSC1/MAGOH/RPS24/SET/PUM…
8	mRNA catabolic process	RPL3/EIF3E/RPL18A/RPL19/DDX5/YBX3/MAPK14/RPS12/RPL22/TARDBP/ZC3H14/EXOSC7/EIF4A3/RPS11/RPL32/RPS3A/RPL37/PELO/RPS3/NOCT/HNRNPU/RPL9/UBB/RPS7/LSM3/PAIP1/RPL15/RPL4/RPL21/HNRNPD/RPL27A/PPP2R2A/EXOSC4/RPS4X/PABPC1/RPLP2/YBX1/PPP2R1A/RPL10A/RPS15A/RPL7A/HNRNPM/MRTO4/TNPO1/RPS2/RPL7/THRAP3/RPL12/DHX9/HBS1L/SYNCRIP/RPL10/RPL5/RPS21/EXOSC1/MAGOH/RPS24/SET/PUM1/YTHDF2/HNRNPR/NCBP1/LSM2/EXOSC10/DIS3/EIF4G…
9	translational initiation	RPL3/EIF3D/EIF5/EIF3E/RPL18A/RPL19/RPS12/EIF1B/RPL22/EIF2S3/EIF3G/EIF4E2/EIF3J/PAIP2/EIF4H/RPS11/RPL32/RPS3A/RPL37/EIF3H/RPS3/DENR/CDC123/EIF4A1/RPL9/ABCE1/RPS7/PAIP1/RPL15/RPL4/RPL21/PPP1CA/RPL27A/RPS4X/PABPC1/RPLP2/RPL10A/RPS15A/RPL7A/EIF4EBP1/RPS2/EIF2B4/RPL7/COPS5/EIF3B/RPL12/TPR/EIF3A/RPL10/RPL5/RPS21/RPS24/EIF3I/YTHDF2/EIF2S2/NCBP1/DDX1/EIF4G1/RPL13A/RPLP0/RPL23/RPL34/RPL8/RPL23A/RPS8/RPS27…
10	ribonucleoprotein complex biogenesis	STRAP/RBM22/SF3A1/RPL3/EIF3D/EIF5/EIF3E/SF3A2/UTP18/C1QBP/PRPF19/KRR1/MTREX/RRP36/NOP53/EIF2S3/EIF3G/NOL11/UTP3/IMP4/UTP6/EIF3J/NOP58/EXOSC7/EIF4H/PRPF6/EIF4A3/NAF1/EIF3H/DENR/NOCT/RIOK2/ABCE1/DCAF13/NUDT21/SNRPD1/TSR1/PA2G4/RPS7/PRPF8/CD2BP2/LSM3/WDR75/IMP3/EXOSC4/AAR2/PRPF31/RPL10A/RUVBL1/RPL7A/SNRNP200/PRMT5/NOC2L/NOP56/MRTO4/HSP90AA1/SF3B1/CPSF7/FCF1/SNRPD2/RPS2/RBM5/RPL7/PRKAA1/PES1/LUC7L2/D…
11	nucleobase-containing compound catabolic process	RPL3/AHCY/EIF3E/RPL18A/RPL19/DDX5/ZPR1/YBX3/GAPDH/MAPK14/RPS12/MTREX/ENO1/RPL22/TARDBP/ZC3H14/NT5E/LRPPRC/STAT3/EXOSC7/EIF4A3/RPS11/RPL32/NAF1/RPS3A/RPL37/PELO/RPS3/NOCT/HNRNPU/KPNB1/HK2/RPL9/HMGB2/UBB/HINT1/RPS7/FEN1/LSM3/PAIP1/DDIT4/RPL15/RPL4/RPL21/PPP1R8/HNRNPD/RPL27A/PPP2R2A/EXOSC4/RPS4X/PABPC1/RPLP2/YBX1/PPP2R1A/RPL10A/RPS15A/RPL7A/HNRNPM/MRTO4/DUT/PGAM1/NUDT4/TNPO1/H1F0/HMGB1/RPS2/KPNA1/RP…
12	regulation of RNA splicing	RBM22/HNRNPL/C1QBP/DDX5/ZPR1/PRPF19/DAZAP1/RBM25/RBM42/SF3B4/HNRNPU/TRA2A/U2AF2/HNRNPH1/PRDX6/HNRNPA1/RBM5/THRAP3/HNRNPA2B1/PTBP1/WTAP/NUP98/SRPK1/MAGOH/SRSF4/NCBP1/HNRNPK/AHNAK/SAP18/SRSF2/DDX17/RNPS1/SMU1/RBM17/TIA1/JMJD6/PQBP1/HNRNPLL/TRA2B/PTBP3/SRSF10/RPS13/RBM4B/CELF1/HSPA8/RPS26/TMBIM6/SNW1/YTHDC1/RBM8A/SRSF1/SNRNP70/POLR2A
13	translation	MRPS34/MRPL28/MAPK1/RPL3/EIF3D/EIF5/EIF3E/HNRNPL/RPL18A/AIMP2/RPL19/C1QBP/YBX3/GAPDH/RPS12/RARS/EIF1B/RPL22/TRAP1/EIF2S3/EIF3G/PTCD3/NARS/CDK4/MRPL44/EIF4E2/THBS1/LRPPRC/AARS/EIF3J/MARS/DARS/STAT3/PAIP2/EIF4H/EIF4A3/RPS11/MRPS5/RPL32/RPS3A/RPL37/EIF3H/RPS3/DENR/CDC123/FARSB/MRPL17/EIF4A1/EIF5A2/RPL9/METAP1/ABCE1/MRPL58/PA2G4/RPS7/QARS/PAIP1/MRPL39/RPL15/RPL4/EEF2/MRPL38/TRMT10C/MRPL48/RPL21/MRPL4…
14	protein localization to organelle	RBM22/MAPK1/RPL3/CHMP4B/RPL18A/FIS1/RPL19/COL1A1/ZPR1/RAB35/MAPK14/RPS12/TMEM30A/RPL22/NUP85/ARL2/NOP53/PIN1/TSG101/TOMM40/TRIM28/LAMTOR5/TIMM10/CCT7/KDELR2/ADAM10/NUP133/IPO5/NDC80/KPNA3/ZFAND6/DNAJB6/CSNK2A2/CSE1L/AGPS/STAT3/RAB10/SCARB2/GRPEL1/GOLPH3/SPDL1/ANLN/NABP2/RB1/PMM2/TP53/SAE1/RPS11/RPL32/RPS3A/RPL37/RPS3/CCT5/HNRNPU/KPNB1/HK2/CALM3/NUP35/CCT3/RPL9/RAD21/ARF6/VPS35/CCT2/PLK1/CDT1/UBB/…
15	heterocycle catabolic process	RPL3/AHCY/EIF3E/RPL18A/RPL19/DDX5/ZPR1/YBX3/GAPDH/MAPK14/RPS12/MTREX/ENO1/RPL22/TARDBP/ZC3H14/NT5E/LRPPRC/BLVRB/STAT3/EXOSC7/EIF4A3/RPS11/RPL32/NAF1/RPS3A/RPL37/PELO/RPS3/NOCT/HNRNPU/KPNB1/HK2/RPL9/HMGB2/UBB/HINT1/RPS7/FEN1/LSM3/PAIP1/DDIT4/RPL15/RPL4/RPL21/PPP1R8/HNRNPD/RPL27A/PPP2R2A/EXOSC4/RPS4X/PABPC1/RPLP2/YBX1/PPP2R1A/RPL10A/RPS15A/RPL7A/HNRNPM/MRTO4/DUT/PGAM1/NUDT4/TNPO1/H1F0/HMGB1/RPS2/KP…
16	establishment of protein localization to organelle	RBM22/MAPK1/RPL3/CHMP4B/RPL18A/FIS1/RPL19/ZPR1/MAPK14/RPS12/RPL22/NUP85/TSG101/TOMM40/TRIM28/TIMM10/CCT7/NUP133/IPO5/KPNA3/ZFAND6/CSNK2A2/CSE1L/AGPS/STAT3/RAB10/SCARB2/GRPEL1/NABP2/PMM2/TP53/SAE1/RPS11/RPL32/RPS3A/RPL37/RPS3/CCT5/KPNB1/HK2/CALM3/NUP35/CCT3/RPL9/CCT2/UBB/HSPA4/RPS7/HDAC3/RPL15/SRP68/RPL4/RPL21/RPL27A/RPS4X/CLU/RAB23/RPLP2/TCP1/RAB8B/NPEPPS/RPL10A/RPS15A/RPL7A/KPNA2/DNAJA1/HIST1H1B…
17	nuclear-transcribed mRNA catabolic process, nonsense-mediated decay	RPL3/EIF3E/RPL18A/RPL19/RPS12/RPL22/EIF4A3/RPS11/RPL32/RPS3A/RPL37/RPS3/RPL9/RPS7/RPL15/RPL4/RPL21/RPL27A/PPP2R2A/RPS4X/PABPC1/RPLP2/PPP2R1A/RPL10A/RPS15A/RPL7A/RPS2/RPL7/RPL12/RPL10/RPL5/RPS21/MAGOH/RPS24/NCBP1/EXOSC10/EIF4G1/RPL13A/RPLP0/RPL23/RPL34/RPL8/RPL23A/RPS8/RNPS1/RPS27A/RPL37A/GSPT1/RPL38/RPSA/RPS27/PPP2CA/RPS20/RPL30/RPS13/RPL18/RPS26/RPL28/RPL17/RBM8A/UBA52/RPS5/RPS19/UPF1
18	peptide biosynthetic process	MRPS34/MRPL28/MAPK1/RPL3/EIF3D/EIF5/EIF3E/HNRNPL/RPL18A/AIMP2/RPL19/C1QBP/YBX3/GAPDH/RPS12/RARS/EIF1B/RPL22/TRAP1/EIF2S3/EIF3G/PTCD3/NARS/CDK4/MRPL44/EIF4E2/THBS1/LRPPRC/AARS/EIF3J/MARS/DARS/STAT3/PAIP2/EIF4H/EIF4A3/RPS11/MRPS5/RPL32/RPS3A/RPL37/EIF3H/RPS3/DENR/CDC123/FARSB/MRPL17/EIF4A1/EIF5A2/RPL9/METAP1/ABCE1/MRPL58/PA2G4/RPS7/QARS/PAIP1/MRPL39/RPL15/RPL4/EEF2/MRPL38/TRMT10C/MRPL48/RPL21/MRPL4…
19	regulation of mRNA metabolic process	PAPOLA/PABPN1/HNRNPL/C1QBP/DDX5/PRPF19/YBX3/MAPK14/DAZAP1/TARDBP/SNRPA/ZC3H14/CCNB1/RBM25/RBM42/EXOSC7/SF3B4/NOCT/HNRNPU/IWS1/TRA2A/NUDT21/UBB/PAIP1/U2AF2/HNRNPD/EXOSC4/PABPC1/YBX1/HNRNPM/TNPO1/PRDX6/CPSF7/HNRNPA1/RBM5/THRAP3/HNRNPA2B1/PTBP1/WTAP/NUP98/SRPK1/CDC73/DHX9/SYNCRIP/AHCYL1/EXOSC1/MAGOH/SET/CDK9/PUM1/SRSF4/YTHDF2/HNRNPR/NCBP1/NELFE/HNRNPK/DIS3/EIF4G1/SAP18/EXOSC8/SRSF2/CARHSP1/DDX17/RNP…
20	cellular nitrogen compound catabolic process	RPL3/AHCY/EIF3E/RPL18A/RPL19/DDX5/ZPR1/YBX3/GAPDH/MAPK14/RPS12/MTREX/ENO1/RPL22/TARDBP/ZC3H14/NT5E/LRPPRC/BLVRB/STAT3/EXOSC7/EIF4A3/RPS11/RPL32/NAF1/RPS3A/RPL37/PELO/RPS3/NOCT/HNRNPU/KPNB1/HK2/RPL9/HMGB2/UBB/HINT1/RPS7/FEN1/LSM3/PAIP1/DDIT4/RPL15/RPL4/RPL21/PPP1R8/HNRNPD/RPL27A/PPP2R2A/EXOSC4/RPS4X/PABPC1/RPLP2/YBX1/PPP2R1A/RPL10A/RPS15A/RPL7A/HNRNPM/MRTO4/DUT/PGAM1/NUDT4/TNPO1/H1F0/HMGB1/RPS2/KP…
21	nuclear-transcribed mRNA catabolic process	RPL3/EIF3E/RPL18A/RPL19/DDX5/RPS12/RPL22/EXOSC7/EIF4A3/RPS11/RPL32/RPS3A/RPL37/PELO/RPS3/NOCT/RPL9/RPS7/LSM3/RPL15/RPL4/RPL21/RPL27A/PPP2R2A/EXOSC4/RPS4X/PABPC1/RPLP2/PPP2R1A/RPL10A/RPS15A/RPL7A/MRTO4/RPS2/RPL7/THRAP3/RPL12/HBS1L/RPL10/RPL5/RPS21/EXOSC1/MAGOH/RPS24/NCBP1/LSM2/EXOSC10/DIS3/EIF4G1/EXOSC8/RPL13A/RPLP0/RPL23/RPL34/RPL8/RPL23A/RPS8/RNPS1/RPS27A/CNOT2/RPL37A/GSPT1/CSDE1/RPL38/RPSA/RPS2…
22	aromatic compound catabolic process	RPL3/AHCY/EIF3E/RPL18A/PON2/RPL19/DDX5/ZPR1/YBX3/GAPDH/MAPK14/RPS12/MTREX/ENO1/RPL22/TARDBP/ZC3H14/NT5E/LRPPRC/BLVRB/STAT3/EXOSC7/EIF4A3/RPS11/RPL32/NAF1/RPS3A/RPL37/PELO/RPS3/NOCT/HNRNPU/KPNB1/HK2/RPL9/HMGB2/UBB/HINT1/RPS7/FEN1/LSM3/PAIP1/DDIT4/RPL15/RPL4/RPL21/PPP1R8/HNRNPD/RPL27A/PPP2R2A/EXOSC4/RPS4X/PABPC1/RPLP2/YBX1/PPP2R1A/RPL10A/RPS15A/RPL7A/HNRNPM/MRTO4/DUT/PGAM1/NUDT4/TNPO1/H1F0/HMGB1/RP…
23	regulation of mRNA processing	PAPOLA/PABPN1/HNRNPL/C1QBP/DDX5/PRPF19/DAZAP1/SNRPA/ZC3H14/CCNB1/RBM25/RBM42/SF3B4/HNRNPU/IWS1/TRA2A/NUDT21/U2AF2/PRDX6/CPSF7/HNRNPA1/RBM5/THRAP3/HNRNPA2B1/PTBP1/WTAP/NUP98/SRPK1/CDC73/DHX9/AHCYL1/MAGOH/CDK9/SRSF4/NCBP1/NELFE/HNRNPK/SAP18/SRSF2/DDX17/RNPS1/SMU1/RBM17/TIA1/JMJD6/TRA2B/SRSF10/DHX36/RBM4B/CELF1/HSPA8/SNW1/YTHDC1/RBM8A/SRSF1/SAFB/SNRNP70
24	symbiont process	FUCA2/CBX5/MAPK1/LGALS1/EIF3D/RBX1/PABPN1/CHMP4B/HTATSF1/CHMP5/C1QBP/DDX5/LTBR/GAPDH/TARDBP/NUP85/COPB1/TSG101/NECTIN2/TRIM28/EIF3G/LAMTOR5/PSMB7/ITGAV/NUP133/IPO5/KPNA3/RTRAF/PSMB1/CHMP2B/OSBP/TOP2B/STAT3/SCARB2/THOC3/EIF4H/RB1/NPC1/TP53/PSMB6/ARF1/DYNC1LI1/CCNA2/DENR/KPNB1/CALM3/ITGA5/EIF4A1/NUP35/ABCE1/PSMC3/PPIB/DDB1/UBB/COPS6/RAB6A/RAB1B/HMGA1/BANF1/TLN1/ROCK2/SLC25A5/PABPC1/KARS/TCP1/SF3B2/…
25	ribonucleoprotein complex subunit organization	STRAP/RBM22/SF3A1/RPL3/EIF3D/EIF5/EIF3E/SF3A2/C1QBP/PRPF19/NOP53/EIF2S3/EIF3G/EIF3J/EIF4H/PRPF6/NAF1/PELO/EIF3H/DENR/NOCT/NUDT21/SNRPD1/KIF5B/PRPF8/CD2BP2/LSM3/AAR2/PRPF31/RUVBL1/SNRNP200/PRMT5/MRTO4/HSP90AA1/SF3B1/CPSF7/SNRPD2/RBM5/PRKAA1/LUC7L2/VCP/DYNC1H1/EIF3B/RPL12/SRPK1/CDC73/DHX9/EIF3A/RPL10/RPL5/ZNHIT6/HSP90AB1/MRPS2/SF3A3/EIF3I/NCBP1/SF1/PSIP1/DDX1/NOP2/RPL13A/RPLP0/LUC7L3/ISY1/G3BP1/RPL…
26	interspecies interaction between organisms	FUCA2/CBX5/MAPK1/LGALS1/EIF3D/RBX1/PABPN1/CHMP4B/HTATSF1/CHMP5/C1QBP/DDX5/LTBR/GAPDH/TARDBP/NUP85/COPB1/TSG101/NECTIN2/TRIM28/EIF3G/LAMTOR5/PSMB7/ITGAV/NUP133/IPO5/KPNA3/RTRAF/PSMB1/CHMP2B/OSBP/TOP2B/STAT3/SCARB2/THOC3/EIF4H/RB1/NPC1/TP53/PSMB6/ARF1/DYNC1LI1/CCNA2/DENR/KPNB1/CALM3/ITGA5/EIF4A1/NUP35/ABCE1/PSMC3/PPIB/DDB1/UBB/COPS6/RAB6A/RAB1B/HMGA1/BANF1/TLN1/ROCK2/SLC25A5/PABPC1/KARS/TCP1/SF3B2/…
27	ribonucleoprotein complex assembly	STRAP/RBM22/SF3A1/RPL3/EIF3D/EIF5/EIF3E/SF3A2/C1QBP/PRPF19/NOP53/EIF2S3/EIF3G/EIF3J/EIF4H/PRPF6/NAF1/EIF3H/DENR/NOCT/NUDT21/SNRPD1/PRPF8/CD2BP2/LSM3/AAR2/PRPF31/RUVBL1/SNRNP200/PRMT5/MRTO4/HSP90AA1/SF3B1/CPSF7/SNRPD2/RBM5/PRKAA1/LUC7L2/DYNC1H1/EIF3B/RPL12/SRPK1/CDC73/DHX9/EIF3A/RPL10/RPL5/ZNHIT6/HSP90AB1/MRPS2/SF3A3/EIF3I/NCBP1/SF1/PSIP1/DDX1/NOP2/RPL13A/RPLP0/LUC7L3/ISY1/G3BP1/RPL23A/G3BP2/USP39…
28	peptide metabolic process	MRPS34/MRPL28/MAPK1/RPL3/EIF3D/EIF5/EIF3E/GSR/HNRNPL/RPL18A/AIMP2/AEBP1/RPL19/C1QBP/CPD/YBX3/LTA4H/GAPDH/RPS12/RARS/EIF1B/RPL22/TRAP1/EIF2S3/EIF3G/PTCD3/NARS/CDK4/MRPL44/EIF4E2/THBS1/ADAM10/LRPPRC/AARS/EIF3J/MARS/DARS/STAT3/PAIP2/EIF4H/EIF4A3/SOD1/RPS11/MRPS5/RPL32/RPS3A/RPL37/EIF3H/RPS3/DENR/CDC123/FARSB/MRPL17/EIF4A1/NCSTN/EIF5A2/RPL9/METAP1/ABCE1/ERAP1/MRPL58/PA2G4/TMED10/RPS7/QARS/PAIP1/MRPL3…
29	nuclear transport	RBM22/MAPK1/PABPN1/ZPR1/MAPK14/NUP85/TRIM28/NUP133/IPO5/KPNA3/CSE1L/STAT3/THOC3/TP53/EIF4A3/RIOK2/KPNB1/NUP35/IWS1/ABCE1/PHAX/CPSF2/SNRPD1/PA2G4/HDAC3/PRKACA/U2AF2/HMGA1/BANF1/CALR/GSK3B/RAB23/SLBP/KPNA2/KPNA4/TNPO1/FIP1L1/ANP32B/PPP1CC/HNRNPA1/SNRPD2/KPNA1/PTPN11/HNRNPA2B1/NUP98/PTGS2/TPR/DHX9/LTV1/LMNA/BAG3/AHCYL1/EMD/FLNA/SRSF11/NDC1/MAGOH/HSP90AB1/KPNA6/SRSF4/NCBP1/NUP160/IPO7/U2AF1/PSIP1/SRS…
30	organic cyclic compound catabolic process	RPL3/AHCY/EIF3E/RPL18A/RPL19/DDX5/ZPR1/YBX3/GAPDH/MAPK14/RPS12/MTREX/ENO1/RPL22/TARDBP/ZC3H14/NT5E/LRPPRC/BLVRB/STAT3/EXOSC7/EIF4A3/RPS11/RPL32/NAF1/RPS3A/RPL37/PELO/RPS3/NOCT/HNRNPU/KPNB1/HK2/RPL9/HMGB2/UBB/HINT1/RPS7/FEN1/LSM3/PAIP1/DDIT4/RPL15/RPL4/RPL21/PPP1R8/HNRNPD/RPL27A/PPP2R2A/EXOSC4/RPS4X/PABPC1/RPLP2/YBX1/PPP2R1A/RPL10A/RPS15A/RPL7A/HNRNPM/MRTO4/DUT/PGAM1/NUDT4/TNPO1/H1F0/HMGB1/RPS2/KP…
31	amide biosynthetic process	MRPS34/MRPL28/MAPK1/SLC25A1/RPL3/EIF3D/SPTLC2/EIF5/EIF3E/HNRNPL/RPL18A/AIMP2/RPL19/C1QBP/YBX3/GAPDH/RPS12/RARS/EIF1B/RPL22/ORMDL2/TRAP1/EIF2S3/EIF3G/PTCD3/NARS/CDK4/MRPL44/EIF4E2/THBS1/LRPPRC/AARS/EIF3J/MARS/DARS/STAT3/PAIP2/EIF4H/EIF4A3/RPS11/MRPS5/RPL32/RPS3A/RPL37/EIF3H/RPS3/DLAT/DENR/CDC123/FARSB/MRPL17/EIF4A1/EIF5A2/RPL9/METAP1/ABCE1/MRPL58/PA2G4/RPS7/QARS/FASN/PAIP1/MRPL39/RPL15/RPL4/EEF2/M…
32	regulation of mRNA splicing, via spliceosome	HNRNPL/C1QBP/DDX5/PRPF19/DAZAP1/RBM25/RBM42/SF3B4/HNRNPU/TRA2A/U2AF2/PRDX6/HNRNPA1/RBM5/THRAP3/HNRNPA2B1/PTBP1/WTAP/NUP98/SRPK1/MAGOH/SRSF4/NCBP1/HNRNPK/SAP18/SRSF2/DDX17/RNPS1/SMU1/RBM17/TIA1/JMJD6/TRA2B/SRSF10/RBM4B/CELF1/HSPA8/SNW1/YTHDC1/RBM8A/SRSF1/SNRNP70
33	posttranscriptional regulation of gene expression	MAPK1/EIF3D/EIF5/POLR2C/EIF3E/HNRNPL/CDC37/C1QBP/DDX5/YBX3/GAPDH/MAPK14/EIF1B/TARDBP/TRAP1/ZC3H14/PTCD3/CDK4/MRPL44/EIF4E2/THBS1/LRPPRC/AARS/MAP2K2/STAT3/PAIP2/EXOSC7/EIF4H/TP53/EIF4A3/NAF1/EIF3H/RPS3/NOCT/CDC123/HNRNPU/EIF5A2/METAP1/NUDT21/UBB/PA2G4/PAIP1/MAP2K1/EEF2/TRMT10C/PPP1R8/PPP1CA/HNRNPD/EXOSC4/RPS4X/CALR/MTG1/PABPC1/YBX1/NCL/HNRNPM/COA3/TNPO1/EIF4EBP1/CAPRIN1/EIF2B4/THRAP3/HNRNPA2B1/EIF…
34	RNA localization	PABPN1/NUP85/CCT7/LRPPRC/NUP133/RTRAF/YY1/NOP58/THOC3/PRPF6/EIF4A3/NAF1/CCT5/RIOK2/HNRNPU/NUP35/IWS1/CCT3/EIF5A2/ABCE1/PHAX/CPSF2/CCT2/PA2G4/U2AF2/SLBP/TCP1/RUVBL1/FIP1L1/HNRNPA1/HNRNPA2B1/SFPQ/NUP98/MYO1C/TOMM20/TPR/DHX9/LTV1/DKC1/ZNHIT6/SRSF11/NDC1/MAGOH/SRSF4/NCBP1/FLOT1/EXOSC10/NUP160/U2AF1/SEC13/SRSF2/HNRNPA3/CCT4/G3BP2/RNPS1/KHSRP/SEH1L/XPO1/AGFG1/THOC5/RPSA/SRRM1/RAN/POLDIP3/IGF2BP2/DDX39B…
35	nucleocytoplasmic transport	RBM22/MAPK1/PABPN1/ZPR1/MAPK14/NUP85/TRIM28/NUP133/IPO5/KPNA3/CSE1L/STAT3/THOC3/TP53/EIF4A3/RIOK2/KPNB1/NUP35/IWS1/ABCE1/PHAX/CPSF2/SNRPD1/PA2G4/HDAC3/PRKACA/U2AF2/CALR/GSK3B/RAB23/SLBP/KPNA2/KPNA4/TNPO1/FIP1L1/ANP32B/PPP1CC/HNRNPA1/SNRPD2/KPNA1/PTPN11/HNRNPA2B1/NUP98/PTGS2/TPR/DHX9/LTV1/LMNA/BAG3/AHCYL1/EMD/FLNA/SRSF11/NDC1/MAGOH/HSP90AB1/KPNA6/SRSF4/NCBP1/NUP160/IPO7/U2AF1/SRSF2/ECT2/JUP/RPL23/…
36	protein localization to endoplasmic reticulum	RPL3/CHMP4B/RPL18A/RPL19/RPS12/RPL22/KDELR2/RAB10/PMM2/RPS11/RPL32/RPS3A/RPL37/RPS3/RPL9/RPS7/RPL15/SRP68/RPL4/RPL21/RPL27A/OS9/RPS4X/RPLP2/RPL10A/RPS15A/RPL7A/HSPA5/KDELR1/SEC62/INSIG1/VAPA/SRP72/RPS2/RPL7/RPL12/SEC63/RPL10/RPL5/RPS21/RPS24/RPL13A/RPLP0/RPL23/RPL34/RPL8/RPL23A/SEC61G/RPS8/RPS27A/RPL37A/RPL38/RAB3GAP1/RPSA/RPS27/SSR3/RPS20/RPL30/RPS13/SPCS2/RPL18/RPS26/RPL28/RPL17/ASNA1/UBA52/RPS…
37	cotranslational protein targeting to membrane	RPL3/RPL18A/RPL19/RPS12/RPL22/RPS11/RPL32/RPS3A/RPL37/RPS3/SSR2/RPL9/ARL6IP1/RPS7/RPL15/SRP68/RPL4/RPL21/RPL27A/RPS4X/RPLP2/RPL10A/RPS15A/RPL7A/SEC62/SRP72/RPS2/RPL7/RPL12/SEC63/RPL10/RPL5/RPS21/RPS24/RPL13A/RPLP0/RPL23/RPL34/RPL8/RPL23A/RPS8/RPS27A/RPL37A/RPL38/RPSA/RPS27/SSR3/SSR1/RPS20/RPL30/RPS13/RPL18/RPS26/RPL28/RPL17/UBA52/RPS5/RPS19
38	establishment of protein localization to endoplasmic reticulum	RPL3/CHMP4B/RPL18A/RPL19/RPS12/RPL22/RAB10/PMM2/RPS11/RPL32/RPS3A/RPL37/RPS3/RPL9/RPS7/RPL15/SRP68/RPL4/RPL21/RPL27A/RPS4X/RPLP2/RPL10A/RPS15A/RPL7A/SEC62/SRP72/RPS2/RPL7/RPL12/SEC63/RPL10/RPL5/RPS21/RPS24/RPL13A/RPLP0/RPL23/RPL34/RPL8/RPL23A/SEC61G/RPS8/RPS27A/RPL37A/RPL38/RAB3GAP1/RPSA/RPS27/SSR3/RPS20/RPL30/RPS13/SPCS2/RPL18/RPS26/RPL28/RPL17/ASNA1/UBA52/RPS5/RPS19
39	viral process	CBX5/MAPK1/LGALS1/EIF3D/RBX1/PABPN1/CHMP4B/HTATSF1/CHMP5/C1QBP/DDX5/LTBR/TARDBP/NUP85/COPB1/TSG101/NECTIN2/TRIM28/EIF3G/LAMTOR5/PSMB7/ITGAV/NUP133/IPO5/KPNA3/RTRAF/PSMB1/CHMP2B/TOP2B/STAT3/SCARB2/EIF4H/RB1/NPC1/TP53/PSMB6/ARF1/DYNC1LI1/CCNA2/DENR/KPNB1/ITGA5/EIF4A1/NUP35/ABCE1/PSMC3/PPIB/DDB1/UBB/COPS6/RAB6A/RAB1B/HMGA1/BANF1/TLN1/ROCK2/SLC25A5/PABPC1/KARS/SF3B2/ZYX/VPS37A/PAK2/KPNA2/P4HB/CADM1/A…
40	cellular protein catabolic process	PSMC4/PSMD8/RBX1/CHMP4B/PSMD7/STUB1/CCDC47/TNFAIP1/PRPF19/KCTD10/CLPP/NOP53/NEDD8/TSG101/TRPC4AP/SMARCC1/CCNB1/UGGT1/PSMB7/USP14/PSMD11/FAF2/PSMB1/SCPEP1/CSNK2A2/UFD1/DNAJC10/CUL3/PCYOX1/UBE2S/PSMD3/PCNP/COPS3/PSMB6/PSMA5/UBXN4/MARCH6/PLK2/ERLIN2/HSPA13/RNF126/PSME3/RNF149/STT3B/MAD2L1/PSMC3/VPS35/HSP90B1/PLK1/DDB1/UBB/RPS7/PRKACA/PSMD1/PSMD2/PSMC5/CDC20/CSNK1D/OS9/CLU/GSK3B/UBE2N/DAB2/UBA6/HSPA5…
41	nucleotide-excision repair, DNA damage recognition	RBX1/COPS3/COPS2/DDB1/UBB/COPS6/COPS5/RAD23B/PARP1/CETN2/CUL4A/GPS1/RPS27A/CUL4B/COPS4/UBC/UBA52
42	protein targeting to ER	RPL3/CHMP4B/RPL18A/RPL19/RPS12/RPL22/PMM2/RPS11/RPL32/RPS3A/RPL37/RPS3/RPL9/RPS7/RPL15/SRP68/RPL4/RPL21/RPL27A/RPS4X/RPLP2/RPL10A/RPS15A/RPL7A/SEC62/SRP72/RPS2/RPL7/RPL12/SEC63/RPL10/RPL5/RPS21/RPS24/RPL13A/RPLP0/RPL23/RPL34/RPL8/RPL23A/SEC61G/RPS8/RPS27A/RPL37A/RPL38/RPSA/RPS27/SSR3/RPS20/RPL30/RPS13/SPCS2/RPL18/RPS26/RPL28/RPL17/ASNA1/UBA52/RPS5/RPS19
43	mRNA transport	PABPN1/NUP85/LRPPRC/NUP133/THOC3/EIF4A3/NUP35/IWS1/EIF5A2/CPSF2/U2AF2/SLBP/FIP1L1/HNRNPA1/HNRNPA2B1/NUP98/MYO1C/TPR/DHX9/SRSF11/NDC1/MAGOH/SRSF4/NCBP1/NUP160/U2AF1/SEC13/SRSF2/HNRNPA3/G3BP2/RNPS1/KHSRP/SEH1L/XPO1/AGFG1/THOC5/SRRM1/POLDIP3/IGF2BP2/DDX39B/ALYREF/EIF4E/ENY2/RAE1/SARNP/NUP93/EIF5A/NUP88/YTHDC1/RBM8A/SRSF1/UPF1
44	regulation of cellular amide metabolic process	MAPK1/EIF3D/EIF5/EIF3E/HNRNPL/C1QBP/YBX3/GAPDH/EIF1B/ORMDL2/TRAP1/PTCD3/CDK4/EIF4E2/THBS1/LRPPRC/AARS/STAT3/PAIP2/EIF4H/EIF4A3/EIF3H/RPS3/CDC123/EIF5A2/METAP1/PA2G4/TMED10/PAIP1/EEF2/TRMT10C/PPP1CA/HNRNPD/ROCK2/RPS4X/EEF1A1/CLU/CALR/MTG1/PABPC1/NCL/COA3/PGAM1/EIF4EBP1/CAPRIN1/EIF2B4/PRKAA1/EIF3B/EPRS/TPR/DHX9/SYNCRIP/RPL10/DPH5/RPL5/MAGOH/CTSA/PUM1/YTHDF2/HNRNPR/NCBP1/ACO1/DDX1/EIF4G1/RPL13A/PICA…
45	regulation of translation	MAPK1/EIF3D/EIF5/EIF3E/HNRNPL/C1QBP/YBX3/GAPDH/EIF1B/TRAP1/PTCD3/CDK4/EIF4E2/THBS1/LRPPRC/AARS/STAT3/PAIP2/EIF4H/EIF4A3/EIF3H/RPS3/CDC123/EIF5A2/METAP1/PA2G4/PAIP1/EEF2/TRMT10C/PPP1CA/HNRNPD/RPS4X/CALR/MTG1/PABPC1/NCL/COA3/EIF4EBP1/CAPRIN1/EIF2B4/EIF3B/EPRS/TPR/DHX9/SYNCRIP/RPL10/DPH5/RPL5/MAGOH/PUM1/YTHDF2/HNRNPR/NCBP1/ACO1/DDX1/EIF4G1/RPL13A/KHSRP/NOLC1/ELAVL1/NGDN/CNOT2/EIF4B/TIA1/RPL38/EIF4A2…
46	nucleic acid transport	PABPN1/NUP85/LRPPRC/NUP133/RTRAF/THOC3/EIF4A3/RIOK2/HNRNPU/NUP35/IWS1/EIF5A2/ABCE1/PHAX/CPSF2/PA2G4/U2AF2/SLBP/FIP1L1/HNRNPA1/HNRNPA2B1/SFPQ/NUP98/MYO1C/TOMM20/TPR/DHX9/LTV1/SRSF11/NDC1/MAGOH/SRSF4/NCBP1/FLOT1/NUP160/U2AF1/SEC13/SRSF2/HNRNPA3/G3BP2/RNPS1/KHSRP/SEH1L/XPO1/AGFG1/THOC5/RPSA/SRRM1/RAN/POLDIP3/IGF2BP2/DDX39B/NMD3/ALYREF/EIF4E/ENY2/RAE1/CKAP5/SARNP/NUP93/EIF5A/NUP88/YTHDC1/RBM8A/SRSF1/…
47	RNA transport	PABPN1/NUP85/LRPPRC/NUP133/RTRAF/THOC3/EIF4A3/RIOK2/HNRNPU/NUP35/IWS1/EIF5A2/ABCE1/PHAX/CPSF2/PA2G4/U2AF2/SLBP/FIP1L1/HNRNPA1/HNRNPA2B1/SFPQ/NUP98/MYO1C/TOMM20/TPR/DHX9/LTV1/SRSF11/NDC1/MAGOH/SRSF4/NCBP1/FLOT1/NUP160/U2AF1/SEC13/SRSF2/HNRNPA3/G3BP2/RNPS1/KHSRP/SEH1L/XPO1/AGFG1/THOC5/RPSA/SRRM1/RAN/POLDIP3/IGF2BP2/DDX39B/NMD3/ALYREF/EIF4E/ENY2/RAE1/CKAP5/SARNP/NUP93/EIF5A/NUP88/YTHDC1/RBM8A/SRSF1/…
48	establishment of RNA localization	PABPN1/NUP85/LRPPRC/NUP133/RTRAF/THOC3/EIF4A3/RIOK2/HNRNPU/NUP35/IWS1/EIF5A2/ABCE1/PHAX/CPSF2/PA2G4/U2AF2/SLBP/FIP1L1/HNRNPA1/HNRNPA2B1/SFPQ/NUP98/MYO1C/TOMM20/TPR/DHX9/LTV1/SRSF11/NDC1/MAGOH/SRSF4/NCBP1/FLOT1/NUP160/U2AF1/SEC13/SRSF2/HNRNPA3/G3BP2/RNPS1/KHSRP/SEH1L/XPO1/AGFG1/THOC5/RPSA/SRRM1/RAN/POLDIP3/IGF2BP2/DDX39B/NMD3/ALYREF/EIF4E/ENY2/RAE1/CKAP5/SARNP/NUP93/EIF5A/NUP88/YTHDC1/RBM8A/SRSF1/…
49	SRP-dependent cotranslational protein targeting to membrane	RPL3/RPL18A/RPL19/RPS12/RPL22/RPS11/RPL32/RPS3A/RPL37/RPS3/RPL9/RPS7/RPL15/SRP68/RPL4/RPL21/RPL27A/RPS4X/RPLP2/RPL10A/RPS15A/RPL7A/SRP72/RPS2/RPL7/RPL12/SEC63/RPL10/RPL5/RPS21/RPS24/RPL13A/RPLP0/RPL23/RPL34/RPL8/RPL23A/RPS8/RPS27A/RPL37A/RPL38/RPSA/RPS27/SSR3/RPS20/RPL30/RPS13/RPL18/RPS26/RPL28/RPL17/UBA52/RPS5/RPS19
50	protein catabolic process	PSMC4/PSMD8/RBX1/CHMP4B/PSMD7/STUB1/CCDC47/TNFAIP1/PRPF19/KCTD10/ODC1/CLPP/NOP53/PIN1/NEDD8/TSG101/TRPC4AP/SMARCC1/CCNB1/UGGT1/PSMB7/USP14/PSMD11/SNX1/FAF2/PSMB1/SCPEP1/CSNK2A2/TIMP2/UFD1/GPC1/DNAJC10/CUL3/PCYOX1/UBE2S/PSMD3/PCNP/TIMP3/COPS3/PSMB6/PSMA5/UBXN4/MARCH6/PLK2/ERLIN2/HSPA13/RNF126/PSME3/RNF149/STT3B/MAD2L1/PSMC3/VPS35/HSP90B1/PLK1/PHB/DDB1/UBB/SF3B3/RPS7/PRKACA/PSMD1/PSMD2/PSMC5/CDC20/…
51	protein targeting to membrane	RPL3/CHMP4B/RPL18A/FIS1/RPL19/RPS12/RPL22/RPS11/RPL32/RPS3A/RPL37/RPS3/ATG3/SSR2/PRKCI/RPL9/ARL6IP1/RPS7/RPL15/SRP68/RPL4/RPL21/RPL27A/RPS4X/RPLP2/RAB8B/RPL10A/RPS15A/RPL7A/SEC62/SRP72/RPS2/RPL7/MFF/MYO1C/RPL12/SEC63/RPL10/RPL5/RPS21/RPS24/RPL13A/RPLP0/RPL23/RPL34/RPL8/RPL23A/RPS8/RPS27A/RPL37A/RPL38/RPSA/GDI1/TCAF1/RPS27/SSR3/SSR1/RPS20/RPL30/RPS13/RPL18/RPS26/RPL28/RPL17/ASNA1/UBA52/RPS5/RPS19/…
52	modification-dependent macromolecule catabolic process	PSMD8/RBX1/PSMD7/STUB1/CCDC47/TNFAIP1/KCTD10/NOP53/NEDD8/TSG101/TRPC4AP/SMARCC1/CCNB1/PSMB7/USP14/PSMD11/FAF2/PSMB1/CSNK2A2/UFD1/DNAJC10/CUL3/PCYOX1/UBE2S/PSMD3/PCNP/EXOSC7/COPS3/PSMB6/PSMA5/UBXN4/MARCH6/PLK2/ERLIN2/HSPA13/RNF126/RNF149/STT3B/MAD2L1/HSP90B1/PLK1/DDB1/UBB/RPS7/PSMD1/PSMD2/PSMC5/CDC20/CSNK1D/OS9/CLU/GSK3B/UBE2N/DAB2/UBA6/HSPA5/VPS37A/RLIM/SEL1L/UBQLN2/XBP1/USP7/UBE2G2/UBE3C/CSNK2A1…
53	modification-dependent protein catabolic process	PSMD8/RBX1/PSMD7/STUB1/CCDC47/TNFAIP1/KCTD10/NOP53/NEDD8/TSG101/TRPC4AP/SMARCC1/CCNB1/PSMB7/USP14/PSMD11/FAF2/PSMB1/CSNK2A2/UFD1/DNAJC10/CUL3/PCYOX1/UBE2S/PSMD3/PCNP/COPS3/PSMB6/PSMA5/UBXN4/MARCH6/PLK2/ERLIN2/HSPA13/RNF126/RNF149/STT3B/MAD2L1/HSP90B1/PLK1/DDB1/UBB/RPS7/PSMD1/PSMD2/PSMC5/CDC20/CSNK1D/OS9/CLU/GSK3B/UBE2N/DAB2/UBA6/HSPA5/VPS37A/RLIM/SEL1L/UBQLN2/XBP1/USP7/UBE2G2/UBE3C/CSNK2A1/PTTG1/…
54	ubiquitin-dependent protein catabolic process	PSMD8/RBX1/PSMD7/STUB1/CCDC47/TNFAIP1/KCTD10/NOP53/NEDD8/TSG101/TRPC4AP/SMARCC1/CCNB1/PSMB7/USP14/PSMD11/FAF2/PSMB1/CSNK2A2/UFD1/DNAJC10/CUL3/UBE2S/PSMD3/PCNP/COPS3/PSMB6/PSMA5/UBXN4/MARCH6/PLK2/ERLIN2/HSPA13/RNF126/RNF149/STT3B/MAD2L1/HSP90B1/PLK1/DDB1/UBB/RPS7/PSMD1/PSMD2/PSMC5/CDC20/CSNK1D/OS9/CLU/GSK3B/UBE2N/DAB2/UBA6/HSPA5/VPS37A/RLIM/SEL1L/UBQLN2/XBP1/USP7/UBE2G2/UBE3C/CSNK2A1/PTTG1/WAC/UBE…
55	cytoplasmic translation	EIF3D/EIF5/EIF3E/RPL18A/RPL19/YBX3/EIF2S3/EIF3G/AARS/EIF3J/EIF4H/RPL32/EIF3H/DENR/RPL9/RPL15/EEF2/RPL10A/EIF4EBP1/EIF3B/DHX9/EIF3A/DPH5/RPS21/EIF3I/YTHDF2/EIF4G1/RPL13A/RPLP0/RPL8/EIF3L/EIF4B/GSPT1/RPL38/RWDD1/DHX36/RPL30/EIF3M/RPL18/RPS26/EIF3C/RPL17
56	cytoplasmic translational initiation	EIF3D/EIF5/EIF3E/EIF2S3/EIF3G/EIF3J/EIF4H/EIF3H/DENR/EIF4EBP1/EIF3B/EIF3A/EIF3I/YTHDF2/EIF4G1/RPL13A/EIF3L/EIF4B/EIF3M/EIF3C
57	regulation of organelle organization	MAPK1/CHMP4B/STAG2/CDC37/WASL/FIS1/CHMP5/PPIF/PFN1/CCND1/ARPC3/CCNI/DUSP1/ARL2/PHPT1/PIN1/TSG101/TRIM28/SDC1/CCNB1/CCT7/PEBP1/NDC80/CSNK2A2/MAP2K2/CAPZA1/ACTR3/CHMP2B/CAPG/SLAIN2/CUL3/ADD1/SCARB2/MCM2/GOLPH3/SPDL1/ANLN/NABP2/RB1/CDH2/TP53/SAE1/ARF1/RHOB/RALB/DYNC1LI1/CCNA2/NAF1/PLK2/RPS3/CCT5/RIOK2/HNRNPU/ATG3/ACAA2/CCNB2/HK2/IWS1/CCT3/MAD2L1/RAD21/CFL2/ARF6/VPS35/CCT2/PLK1/CDT1/MLST8/KIF5B/PRELI…
58	proteolysis involved in cellular protein catabolic process	PSMC4/PSMD8/RBX1/CHMP4B/PSMD7/STUB1/CCDC47/TNFAIP1/PRPF19/KCTD10/CLPP/NOP53/NEDD8/TSG101/TRPC4AP/SMARCC1/CCNB1/UGGT1/PSMB7/USP14/PSMD11/FAF2/PSMB1/SCPEP1/CSNK2A2/UFD1/DNAJC10/CUL3/PCYOX1/UBE2S/PSMD3/PCNP/COPS3/PSMB6/PSMA5/UBXN4/MARCH6/PLK2/ERLIN2/HSPA13/RNF126/PSME3/RNF149/STT3B/MAD2L1/PSMC3/HSP90B1/PLK1/DDB1/UBB/RPS7/PRKACA/PSMD1/PSMD2/PSMC5/CDC20/CSNK1D/OS9/CLU/GSK3B/UBE2N/DAB2/UBA6/HSPA5/VPS37…
59	protein localization to nucleus	RBM22/MAPK1/COL1A1/ZPR1/MAPK14/NUP85/ARL2/NOP53/PIN1/TRIM28/CCT7/NUP133/IPO5/KPNA3/DNAJB6/CSE1L/STAT3/CCT5/HNRNPU/KPNB1/NUP35/CCT3/CCT2/PLK1/HDAC3/CALR/GSK3B/RAB23/TCP1/KPNA2/KPNA4/TNPO1/KPNA1/TOR1A/NUP98/PARP1/PTGS2/TPR/LMNA/BAG3/DKC1/FLNA/HSP90AB1/KPNA6/IPO7/ECT2/JUP/RPL23/CCT4/PPP3CA/CDK1/XPO1/NOLC1/SUMO1/RPF2/RAN/NMD3/PLRG1/HIKESHI/PHB2/AKT1/IPO4/NUP93/NUP88
60	protein import into nucleus	RBM22/MAPK1/ZPR1/MAPK14/NUP85/TRIM28/NUP133/IPO5/KPNA3/CSE1L/STAT3/KPNB1/NUP35/HDAC3/RAB23/KPNA2/KPNA4/TNPO1/KPNA1/NUP98/PTGS2/TPR/LMNA/BAG3/FLNA/HSP90AB1/KPNA6/IPO7/ECT2/JUP/RPL23/PPP3CA/CDK1/NOLC1/RAN/HIKESHI/PHB2/AKT1/IPO4/NUP93/NUP88
61	proteasomal protein catabolic process	PSMC4/PSMD8/RBX1/PSMD7/STUB1/CCDC47/TNFAIP1/PRPF19/KCTD10/NOP53/SMARCC1/CCNB1/UGGT1/PSMB7/USP14/FAF2/PSMB1/UFD1/DNAJC10/CUL3/UBE2S/PCNP/PSMB6/PSMA5/UBXN4/MARCH6/PLK2/ERLIN2/HSPA13/RNF126/PSME3/STT3B/MAD2L1/PSMC3/HSP90B1/PLK1/DDB1/UBB/PRKACA/PSMD1/PSMD2/PSMC5/CDC20/CSNK1D/OS9/CLU/GSK3B/DAB2/HSPA5/SEL1L/UBQLN2/USP7/UBE2G2/TOR1A/PTTG1/WAC/UBE2H/PSMD12/UBE2C/UBE2D3/RAD23B/VCP/PCBP2/PSMB5/UCHL5/GBA/BU…
62	RNA export from nucleus	PABPN1/NUP85/NUP133/THOC3/EIF4A3/RIOK2/NUP35/IWS1/ABCE1/PHAX/CPSF2/PA2G4/U2AF2/SLBP/FIP1L1/HNRNPA1/HNRNPA2B1/NUP98/TPR/DHX9/LTV1/SRSF11/NDC1/MAGOH/SRSF4/NCBP1/NUP160/U2AF1/SRSF2/RNPS1/SEH1L/XPO1/AGFG1/THOC5/RPSA/SRRM1/RAN/POLDIP3/DDX39B/NMD3/ALYREF/EIF4E/ENY2/RAE1/SARNP/NUP93/EIF5A/NUP88/YTHDC1/RBM8A/SRSF1/UPF1/RBM26
63	mRNA 3'-end processing	PAPOLA/PABPN1/SNRPA/ZC3H14/GRSF1/CCNB1/THOC3/EIF4A3/SSU72/CPSF2/NUDT21/U2AF2/SLBP/PABPC1/CSTF3/FIP1L1/CPSF7/CDC73/AHCYL1/SRSF11/MAGOH/CDK9/SRSF4/NCBP1/NELFE/U2AF1/SRSF2/RNPS1/THOC5/CSTF2/SRRM1/POLDIP3/DDX39B/DHX36/ALYREF/SARNP/RBM8A/SRSF1
64	proteasome-mediated ubiquitin-dependent protein catabolic process	PSMD8/RBX1/PSMD7/STUB1/CCDC47/TNFAIP1/KCTD10/NOP53/SMARCC1/CCNB1/PSMB7/USP14/FAF2/PSMB1/UFD1/DNAJC10/CUL3/UBE2S/PCNP/PSMB6/PSMA5/UBXN4/MARCH6/PLK2/ERLIN2/HSPA13/RNF126/STT3B/MAD2L1/HSP90B1/PLK1/DDB1/UBB/PSMD1/PSMD2/PSMC5/CDC20/CSNK1D/OS9/CLU/GSK3B/DAB2/HSPA5/SEL1L/UBQLN2/USP7/UBE2G2/PTTG1/WAC/UBE2H/PSMD12/UBE2C/UBE2D3/RAD23B/VCP/PCBP2/PSMB5/UCHL5/GBA/BUB3/PSMD4/AURKA/UBE2A/HSP90AB1/PSMB2/UBE2D1/P…
65	positive regulation of cellular component organization	PSMC4/MAPK1/RBX1/STUB1/SF3A2/CDC37/WASL/FIS1/PPIF/PFN1/C1QBP/ARPC3/MAPK14/TMEM30A/P3H1/FAM98A/ARL2/TSG101/COLGALT1/ACTN4/TRIM28/SDC1/CCNB1/CCT7/ITGAV/PEBP1/CSNK2A2/ACTR3/EHD2/SLAIN2/CUL3/ADD1/SCARB2/ANLN/LLPH/NABP2/RB1/MFGE8/IQGAP1/TP53/SAE1/ARF1/RALB/NAF1/RPS3/CCT5/HNRNPU/HK2/CCT3/PRKCI/EIF5A2/MAP1B/RAD21/CFL2/ARF6/PSMC3/VPS35/CCT2/CDT1/MLST8/DDB1/KIF5B/TWF2/FEN1/MAP2K1/PSMC5/CDC20/FOSL1/RPA2/HN…
66	Golgi vesicle transport	ARF5/KIF22/GOLGA5/YKT6/GOSR1/SNAP23/COPB1/ACTR10/IER3IP1/DYNC1LI2/KDELR2/ARL3/SNX1/TMED2/CAPZA1/NAPA/CUL3/RAB10/USO1/PDCD6/GOLPH3/ARF1/DYNC1LI1/YIPF5/SEC24D/PRKCI/TMED3/DCTN5/SCAMP3/ARF4/TMED10/TRAPPC1/SEC23A/RAB6A/RAB1B/CSNK1D/COPG1/PITPNB/RAB8B/RAB12/KDELR1/LAMP1/TMED9/COPB2/YIF1B/INSIG1/VAPA/ARFGAP1/AP3D1/GOLGA4/IGF2R/ERGIC3/ACSL3/VCP/AP2A1/ARCN1/DYNC1H1/DCTN1/COPA/ACTR1A/SURF4/KIF2C/NRBP1/BET…
67	peptidyl-asparagine modification	RPN2/DAD1/UGGT1/STT3B/RPN1/HIF1AN/UBE2G2/MAGT1/VCP/DDOST/STT3A/UBE2J1/TUSC3/OSTC/SYVN1
68	retrograde vesicle-mediated transport, Golgi to ER	ARF5/KIF22/COPB1/KDELR2/TMED2/NAPA/GOLPH3/TMED3/ARF4/TMED10/RAB6A/RAB1B/COPG1/PITPNB/KDELR1/TMED9/COPB2/ARFGAP1/ERGIC3/ARCN1/COPA/SURF4/KIF2C/BET1L/RAB1A/SCYL1/RACGAP1/SCFD1/KIF2A/ARFGAP2/COPZ1/COPE/RER1
69	alternative mRNA splicing, via spliceosome	HNRNPL/DDX5/RBM25/HNRNPU/HNRNPM/HNRNPA1/RBM5/THRAP3/PTBP1/SFPQ/WTAP/DHX9/MAGOH/SRSF4/SAP18/SRSF2/DDX17/RNPS1/SMU1/KDM1A/RBM17/PQBP1/TRA2B/RSRC1/SRSF10/RBM4B/CELF1/RBM8A/SRSF1
70	ribonucleoprotein complex localization	PABPN1/NUP85/NUP133/THOC3/EIF4A3/RIOK2/NUP35/IWS1/ABCE1/CPSF2/PA2G4/U2AF2/SLBP/PRPF31/FIP1L1/HNRNPA2B1/NUP98/TPR/LTV1/SRSF11/NDC1/MAGOH/SRSF4/NCBP1/NUP160/U2AF1/SRSF2/RNPS1/SEH1L/XPO1/AGFG1/THOC5/RPSA/SRRM1/RAN/POLDIP3/DDX39B/NMD3/ALYREF/EIF4E/ENY2/RAE1/SARNP/NUP93/EIF5A/NUP88/YTHDC1/RBM8A/SRSF1/UPF1
71	regulation of protein complex assembly	PSMC4/RBX1/STUB1/WASL/PFN1/ARPC3/NCLN/ARL2/NOP53/CAPZA1/ACTR3/NAPA/CAPG/SLAIN2/ADD1/RB1/TP53/ARF1/RALB/RPS3/ARF6/PSMC3/VPS35/CDT1/MLST8/DDB1/TWF2/SEC23A/PSMC5/FOSL1/VDAC2/TAF7/RPA2/ARPC2/CLU/GSK3B/HSP90AA1/INSIG1/CORO1B/HMGB1/PTPN11/PRKAA1/VCP/MYO1C/CLIP3/NCKAP1/DCTN1/PARP1/H3F3A/GBA/DR1/GTF2B/GSN/CUL4A/FBLIM1/CTTN/EIF4G1/FSCN1/RPL13A/SNX9/GRB2/WARS/SAR1B/CUL4B/CTNNB1/SUMO1/CNOT2/ARPC4/CAPZB/PSMC…
72	regulated exocytosis	FUCA2/GRN/CMTM6/VCL/MIF/MAPK1/PYGB/GLA/PSMD7/LTA4H/MAPK14/TMEM30A/TUBA4A/SNAP23/COPB1/ACTN4/ACTR10/TMBIM1/CAB39/PSMB7/THBS1/ADAM10/ITGAV/PSMD11/FAF2/PSMB1/COTL1/ERP44/TIMP2/CNN2/NAPA/APLP2/PSMD3/RAB10/TIMP3/IQGAP1/SOD1/PSMA5/ARF1/DYNC1LI1/FTH1/LAMTOR1/NDUFC2/KPNB1/CALM3/PDXK/CSTB/NCSTN/ANXA5/PSMC3/CCT2/TMX3/PA2G4/TMED10/TRAPPC1/PSMD1/EEF2/PSMD2/RAB6A/GNAI2/TLN1/EEF1A1/CLU/GSK3B/CPNE1/RAB11B/AP2A2…
73	nucleobase-containing compound transport	PABPN1/SLC35B1/NUP85/LRPPRC/NUP133/RTRAF/THOC3/EIF4A3/RIOK2/HNRNPU/NUP35/IWS1/EIF5A2/ABCE1/PHAX/CPSF2/PA2G4/U2AF2/SLC25A5/SLBP/FIP1L1/HNRNPA1/HNRNPA2B1/SFPQ/NUP98/MYO1C/TOMM20/TPR/DHX9/LTV1/SRSF11/NDC1/MAGOH/SRSF4/NCBP1/FLOT1/NUP160/U2AF1/SEC13/SRSF2/HNRNPA3/G3BP2/RNPS1/KHSRP/SEH1L/XPO1/AGFG1/THOC5/SLC25A17/RPSA/SRRM1/RAN/POLDIP3/IGF2BP2/DDX39B/NMD3/ALYREF/EIF4E/ENY2/RAE1/CKAP5/SARNP/NUP93/EIF5A/…
74	nucleus organization	CHMP4B/CHMP5/ZPR1/TARDBP/NECTIN2/CCNB1/NUP133/CHMP2B/CCNB2/NUP35/HMGB2/PLK1/REEP4/BANF1/PITPNB/TOR1A/PES1/NUP98/SRPK1/DCTN1/H3F3A/TPR/LMNA/EMD/NDC1/ZMPSTE24/NEK6/SF1/SEC13/GOLM1/CDK1/SEH1L/NOLC1/SUMO1/AGFG1/NSFL1C/POLR1B/NUP93/RPS19/EMG1
75	DNA metabolic process	PPP5C/RTF2/RFC2/KIF22/MAPK1/MCM5/RBX1/STAG2/POLR2C/STUB1/TNFAIP1/ZPR1/PRPF19/DUSP1/NOP53/TRIM28/CDK7/NT5E/CCT7/NAP1L1/TIPIN/YY1/UFD1/MCM6/TOP2B/MCM2/SSBP1/NABP2/COPS3/TP53/CCNA2/NAF1/NONO/SSRP1/RPS3/MTA2/PPP4C/CCT5/HNRNPU/KPNB1/CCT3/HMGB2/RAD21/COPS2/CCT2/PHB/RRM1/CDT1/DDB1/UBB/PDS5A/MCM7/COPS6/HIST1H1E/FEN1/RBM14/HMGA1/BANF1/RPA2/HNRNPD/EXOSC4/UBE2N/SLBP/TCP1/PPP2R1A/SMC1A/RUVBL1/PRMT5/KPNA2/DUT…
76	ER to Golgi vesicle-mediated transport	YKT6/GOSR1/COPB1/ACTR10/IER3IP1/DYNC1LI2/KDELR2/TMED2/CAPZA1/NAPA/CUL3/USO1/PDCD6/ARF1/DYNC1LI1/YIPF5/SEC24D/TMED3/DCTN5/ARF4/TMED10/TRAPPC1/SEC23A/RAB1B/CSNK1D/COPG1/RAB12/KDELR1/TMED9/COPB2/YIF1B/INSIG1/VAPA/ARFGAP1/ERGIC3/VCP/ARCN1/DYNC1H1/DCTN1/COPA/ACTR1A/NRBP1/BET1L/SEC13/PPP6R3/DYNC1I2/SAR1B/RAB1A/CAPZB/DCTN2/PPP6C/TMED4/SCFD1/TFG/SEC31A/DCTN4/ARFGAP2/COPZ1/CNIH1/TRAPPC5/COPE/SPTBN1/HYOU1/…
77	ribonucleoprotein complex export from nucleus	PABPN1/NUP85/NUP133/THOC3/EIF4A3/RIOK2/NUP35/IWS1/ABCE1/CPSF2/PA2G4/U2AF2/SLBP/FIP1L1/HNRNPA2B1/NUP98/TPR/LTV1/SRSF11/NDC1/MAGOH/SRSF4/NCBP1/NUP160/U2AF1/SRSF2/RNPS1/SEH1L/XPO1/AGFG1/THOC5/RPSA/SRRM1/RAN/POLDIP3/DDX39B/NMD3/ALYREF/EIF4E/ENY2/RAE1/SARNP/NUP93/EIF5A/NUP88/YTHDC1/RBM8A/SRSF1/UPF1
78	regulation of RNA stability	YBX3/MAPK14/TARDBP/ZC3H14/EXOSC7/NAF1/NOCT/HNRNPU/UBB/PAIP1/HNRNPD/EXOSC4/PABPC1/YBX1/HNRNPM/TNPO1/THRAP3/DHX9/DKC1/SYNCRIP/EXOSC1/SET/PUM1/YTHDF2/HNRNPR/DIS3/EIF4G1/EXOSC8/CARHSP1/KHSRP/XPO1/RPS27A/ELAVL1/IGF2BP2/DHX36/HSPA8/UBC/VIM/HNRNPC/AKT1/APEX1/UBA52/UPF1
79	nuclear export	RBM22/PABPN1/NUP85/NUP133/CSE1L/THOC3/TP53/EIF4A3/RIOK2/NUP35/IWS1/ABCE1/PHAX/CPSF2/PA2G4/PRKACA/U2AF2/CALR/GSK3B/SLBP/FIP1L1/ANP32B/HNRNPA1/PTPN11/HNRNPA2B1/NUP98/TPR/DHX9/LTV1/BAG3/AHCYL1/EMD/SRSF11/NDC1/MAGOH/SRSF4/NCBP1/NUP160/U2AF1/SRSF2/RNPS1/SEH1L/XPO1/AGFG1/THOC5/RPSA/SRRM1/RAN/POLDIP3/DDX39B/NMD3/ALYREF/EIF4E/ENY2/RAE1/PTPN14/SARNP/NUP93/EIF5A/NUP88/YTHDC1/RBM8A/SRSF1/RANBP3/UPF1/RBM26
80	antigen processing and presentation of peptide or polysaccharide antigen via MHC class II	KIF22/CANX/ACTR10/DYNC1LI2/THBS1/CAPZA1/ARF1/DYNC1LI1/SEC24D/DCTN5/SEC23A/AP2A2/AP1S1/AP2A1/DYNC1H1/DCTN1/ACTR1A/KIF2C/SEC13/AP1G1/DYNC1I2/SAR1B/AP2M1/RACGAP1/CAPZB/DCTN2/AP1M1/SEC31A/KIF2A/DCTN4/AP2S1/AP2B1/CLTC
81	protein export from nucleus	RBM22/PABPN1/NUP85/NUP133/CSE1L/THOC3/TP53/EIF4A3/RIOK2/NUP35/IWS1/ABCE1/CPSF2/PA2G4/PRKACA/U2AF2/CALR/GSK3B/SLBP/FIP1L1/ANP32B/PTPN11/HNRNPA2B1/NUP98/TPR/LTV1/BAG3/AHCYL1/EMD/SRSF11/NDC1/MAGOH/SRSF4/NCBP1/NUP160/U2AF1/SRSF2/RNPS1/SEH1L/XPO1/AGFG1/THOC5/RPSA/SRRM1/RAN/POLDIP3/DDX39B/NMD3/ALYREF/EIF4E/ENY2/RAE1/PTPN14/SARNP/NUP93/EIF5A/NUP88/YTHDC1/RBM8A/SRSF1/RANBP3/UPF1
82	negative regulation of mRNA metabolic process	HNRNPL/C1QBP/YBX3/MAPK14/TARDBP/ZC3H14/RBM42/NOCT/HNRNPU/PAIP1/U2AF2/HNRNPD/PABPC1/YBX1/THRAP3/HNRNPA2B1/PTBP1/DHX9/SYNCRIP/CDK9/SRSF4/NELFE/HNRNPK/SAP18/RNPS1/ELAVL1/SRSF10/HNRNPC
83	mRNA export from nucleus	PABPN1/NUP85/NUP133/THOC3/EIF4A3/NUP35/IWS1/CPSF2/U2AF2/SLBP/FIP1L1/HNRNPA2B1/NUP98/TPR/SRSF11/NDC1/MAGOH/SRSF4/NCBP1/NUP160/U2AF1/SRSF2/RNPS1/SEH1L/AGFG1/THOC5/SRRM1/POLDIP3/DDX39B/ALYREF/EIF4E/ENY2/RAE1/SARNP/NUP93/EIF5A/NUP88/YTHDC1/RBM8A/SRSF1/UPF1
84	mRNA-containing ribonucleoprotein complex export from nucleus	PABPN1/NUP85/NUP133/THOC3/EIF4A3/NUP35/IWS1/CPSF2/U2AF2/SLBP/FIP1L1/HNRNPA2B1/NUP98/TPR/SRSF11/NDC1/MAGOH/SRSF4/NCBP1/NUP160/U2AF1/SRSF2/RNPS1/SEH1L/AGFG1/THOC5/SRRM1/POLDIP3/DDX39B/ALYREF/EIF4E/ENY2/RAE1/SARNP/NUP93/EIF5A/NUP88/YTHDC1/RBM8A/SRSF1/UPF1
85	antigen processing and presentation	KIF22/RAB35/CANX/SNAP23/ACTR10/DYNC1LI2/THBS1/ITGAV/CAPZA1/RAB10/ARF1/DYNC1LI1/SEC24D/ERAP1/DCTN5/PDIA3/SEC23A/RAB6A/CALR/RAB8B/AP2A2/AP1S1/AP3D1/AP2A1/DYNC1H1/DCTN1/ACTR1A/KIF2C/PSMB8/PSME1/SEC13/AP1G1/DYNC1I2/SAR1B/AP2M1/RACGAP1/CAPZB/DCTN2/AP1M1/SEC31A/KIF2A/DCTN4/RAB5B/AP2S1/AP2B1/CLTC
86	positive regulation of RNA splicing	RBM22/ZPR1/PRPF19/DAZAP1/SF3B4/TRA2A/U2AF2/PRDX6/THRAP3/NUP98/NCBP1/HNRNPLL/TRA2B/HSPA8/SNW1/SRSF1/SNRNP70/POLR2A
87	protein N-linked glycosylation via asparagine	RPN2/DAD1/UGGT1/STT3B/RPN1/UBE2G2/MAGT1/VCP/DDOST/STT3A/UBE2J1/TUSC3/OSTC/SYVN1
88	regulation of catabolic process	PSMC4/RBX1/SPTLC2/CHMP4B/STUB1/CDC37/NAMPT/YBX3/GAPDH/MAPK14/ODC1/TARDBP/NOP53/PIN1/ZC3H14/ATP6V1E1/SMARCC1/LAMTOR5/CDK4/LRPPRC/USP14/SNX1/RHEB/CSNK2A2/TIMP2/PSMD3/STAT3/EXOSC7/TIMP3/NPC1/RALB/NAF1/PLK2/ATP6V1B2/LAMTOR1/NOCT/HNRNPU/HK2/PSME3/MAD2L1/FMC1/PSMC3/VPS35/PLK1/PHB/MLST8/DDB1/UBB/SF3B3/RPS7/PAIP1/DDIT4/PRKACA/PSMD1/PSMD2/PSMC5/RAB1B/PPP1CA/HNRNPD/CSNK1D/OS9/EXOSC4/EEF1A1/CLU/GSK3B/PABPC1…
89	regulation of chromosome organization	MAPK1/DUSP1/TRIM28/CCNB1/CCT7/NDC80/CUL3/MCM2/SPDL1/NABP2/RB1/DYNC1LI1/NAF1/CCT5/RIOK2/HNRNPU/IWS1/CCT3/MAD2L1/RAD21/CCT2/PLK1/CDT1/HIST1H1E/FEN1/CDC20/HMGA1/TAF7/HNRNPD/PSMG2/UBE2N/TCP1/NOC2L/HIST1H1B/H1FX/H1F0/HNRNPA1/HIST1H1C/USP7/SMARCB1/PTTG1/HNRNPA2B1/SFPQ/PARP1/H3F3A/NEK2/TPR/LMNA/BUB3/DKC1/BRD4/SET/ZMPSTE24/CDK9/NEK6/NELFE/MAD2L2/EXOSC10/TRIP12/RTF1/XRCC5/CCT4/KDM1A/CTNNB1/IK/GNL3/TOP2A/N…
90	regulation of cell cycle	CBX5/MIF/RBX1/CHMP4B/STAG2/CDC37/CHMP5/CCND1/PRPF19/MAPK14/CCNI/DUSP1/TARDBP/NOP53/PIN1/TUBA4A/KNSTRN/TUBG1/TSG101/BTG1/CCNB1/CDK7/LAMTOR5/CDK4/CAB39/THBS1/CDK17/PEBP1/IPO5/NDC80/TIPIN/RHEB/CSNK2A2/TIMP2/CHMP2B/TOP2B/CUL3/STAT3/NSUN2/SPDL1/ANLN/NABP2/RB1/IQGAP1/TP53/RHOB/DYNC1LI1/CCNA2/PLK2/LAMTOR1/CDC123/RIOK2/HNRNPU/CCNB2/CALM3/PSME3/MAD2L1/RAD21/PLK1/CDT1/TUBA1A/MLST8/DDB1/PA2G4/FEN1/MAP2K1/PR…
91	tRNA aminoacylation for protein translation	AIMP2/RARS/NARS/AARS/MARS/DARS/FARSB/QARS/KARS/IARS2/EPRS/SARS/PPA1/YARS/IARS/GARS/WARS/LARS/AIMP1/TARS/FARSA
92	antigen processing and presentation of peptide antigen via MHC class II	KIF22/CANX/ACTR10/DYNC1LI2/CAPZA1/ARF1/DYNC1LI1/SEC24D/DCTN5/SEC23A/AP2A2/AP1S1/AP2A1/DYNC1H1/DCTN1/ACTR1A/KIF2C/SEC13/AP1G1/DYNC1I2/SAR1B/AP2M1/RACGAP1/CAPZB/DCTN2/AP1M1/SEC31A/KIF2A/DCTN4/AP2S1/AP2B1/CLTC
93	antigen processing and presentation of exogenous peptide antigen via MHC class II	KIF22/CANX/ACTR10/DYNC1LI2/CAPZA1/ARF1/DYNC1LI1/SEC24D/DCTN5/SEC23A/AP2A2/AP1S1/AP2A1/DYNC1H1/DCTN1/ACTR1A/KIF2C/SEC13/AP1G1/DYNC1I2/SAR1B/AP2M1/RACGAP1/CAPZB/DCTN2/AP1M1/SEC31A/KIF2A/DCTN4/AP2S1/AP2B1/CLTC
94	negative regulation of chromosome organization	DUSP1/CCNB1/NDC80/MCM2/SPDL1/DYNC1LI1/HNRNPU/MAD2L1/RAD21/PLK1/CDT1/HIST1H1E/CDC20/HMGA1/TAF7/PSMG2/NOC2L/HIST1H1B/H1FX/H1F0/HNRNPA1/HIST1H1C/SMARCB1/PTTG1/PARP1/H3F3A/TPR/BUB3/SET/MAD2L2/EXOSC10/TRIP12/XRCC5/IK/TOP2A/NAA10/H2AFY/OTUB1/MNAT1/HNRNPC
95	exocytosis	FUCA2/GRN/CMTM6/VCL/MIF/MAPK1/PYGB/GLA/PSMD7/YKT6/LTA4H/MAPK14/TMEM30A/TUBA4A/SNAP23/COPB1/TSG101/ACTN4/ACTR10/SDC1/TMBIM1/CAB39/PSMB7/THBS1/ADAM10/ITGAV/PSMD11/FAF2/PSMB1/COTL1/ERP44/TIMP2/CNN2/NAPA/APLP2/PSMD3/RAB10/TIMP3/IQGAP1/SOD1/PSMA5/ARF1/RALB/DYNC1LI1/FTH1/LIN7C/LAMTOR1/NDUFC2/KPNB1/CALM3/PDXK/CSTB/NCSTN/ANXA5/PSMC3/CCT2/TMX3/PA2G4/TMED10/TRAPPC1/PSMD1/EEF2/PSMD2/RAB6A/GNAI2/TLN1/EEF1A1/…
96	positive regulation of protein localization to nucleus	RBM22/MAPK1/ZPR1/MAPK14/TRIM28/CCT7/IPO5/CCT5/CCT3/CCT2/PLK1/HDAC3/TCP1/PARP1/PTGS2/TPR/BAG3/DKC1/FLNA/HSP90AB1/ECT2/JUP/CCT4/CDK1/NMD3/AKT1
97	antigen processing and presentation of exogenous antigen	KIF22/CANX/SNAP23/ACTR10/DYNC1LI2/ITGAV/CAPZA1/ARF1/DYNC1LI1/SEC24D/DCTN5/PDIA3/SEC23A/CALR/AP2A2/AP1S1/AP3D1/AP2A1/DYNC1H1/DCTN1/ACTR1A/KIF2C/PSME1/SEC13/AP1G1/DYNC1I2/SAR1B/AP2M1/RACGAP1/CAPZB/DCTN2/AP1M1/SEC31A/KIF2A/DCTN4/AP2S1/AP2B1/CLTC
98	positive regulation of protein complex assembly	PSMC4/RBX1/STUB1/WASL/PFN1/ARPC3/ARL2/ACTR3/SLAIN2/TP53/ARF1/RPS3/ARF6/PSMC3/CDT1/MLST8/DDB1/PSMC5/FOSL1/RPA2/ARPC2/CLU/GSK3B/HSP90AA1/CORO1B/VCP/MYO1C/NCKAP1/DCTN1/PARP1/GTF2B/GSN/CUL4A/CTTN/EIF4G1/FSCN1/SNX9/GRB2/WARS/CUL4B/CTNNB1/SUMO1/CNOT2/ARPC4/PSMC2/PSMC6/GTF2H1/DHX36/RACK1/BRK1/BCLAF1/GTF2H3/CYFIP1
99	protein targeting	RPL3/CHMP4B/CDC37/RPL18A/FIS1/RPL19/RPS12/RPL22/TOMM40/TIMM10/ZFAND6/CSNK2A2/AGPS/SCARB2/GRPEL1/PMM2/SAE1/RPS11/RPL32/RPS3A/RPL37/RPS3/ATG3/SSR2/PRKCI/RPL9/UBB/GABARAP/ARL6IP1/HSPA4/RPS7/RPL15/SRP68/RPL4/RPL21/RPL27A/OS9/RPS4X/CLU/RPLP2/RAB8B/NPEPPS/RPL10A/RPS15A/RPL7A/HSP90AA1/SEC62/SRP72/RPS2/SAMM50/RPL7/MFF/PRKAA1/AP3D1/UBE2D3/MYO1C/RPL12/TOMM20/TIMM17A/SEC63/BAG3/RPL10/RPL5/RPS21/SCP2/PMPCA/R…
100	post-translational protein modification	FUCA2/RCN1/PSMC4/PSMD8/LGALS1/RBX1/PSMD7/P3H1/NEDD8/UBE2M/LAMC1/PSMB7/ADAM10/PSMD11/PSMB1/ELOB/RAB2A/APLP2/CUL3/PSMD3/MFGE8/COPS3/CDH2/PSMB6/PSMA5/SUMF1/UBE2F/PSME3/FSTL1/STT3B/DCAF13/PSMC3/COPS2/HSP90B1/DDB1/COPS6/PSMD1/PSMD2/PSMC5/RAB1B/RABGGTB/CRTAP/RAB11B/P4HB/FN1/PSMD12/COPS5/WDR5/NAE1/UBA3/PSMB5/PSMD4/CSF1/PSMB2/PSMB8/CUL4A/CKAP4/IGFBP3/PSME1/GOLM1/GPS1/LAMB1/CST3/FBXO11/CUL4B/PDIA6/NUCB1/P…
101	protein import	RBM22/MAPK1/ZPR1/MAPK14/NUP85/TOMM40/TRIM28/TIMM10/NUP133/IPO5/KPNA3/CSE1L/STAT3/GRPEL1/KPNB1/NUP35/HSPA4/HDAC3/CLU/RAB23/RAB8B/KPNA2/KPNA4/HSP90AA1/TNPO1/KPNA1/SAMM50/NUP98/TOMM20/TIMM17A/PTGS2/TPR/LMNA/BAG3/FLNA/HSP90AB1/KPNA6/IPO7/HSPD1/ECT2/JUP/RPL23/PPP3CA/CDK1/NOLC1/PDCD5/RAN/HSPA8/HIKESHI/PHB2/AKT1/IPO4/NUP93/NUP88/TIMM23
102	regulation of mRNA stability	YBX3/MAPK14/TARDBP/ZC3H14/EXOSC7/NOCT/HNRNPU/UBB/PAIP1/HNRNPD/EXOSC4/PABPC1/YBX1/HNRNPM/TNPO1/THRAP3/DHX9/SYNCRIP/EXOSC1/SET/PUM1/YTHDF2/HNRNPR/DIS3/EIF4G1/EXOSC8/CARHSP1/KHSRP/XPO1/RPS27A/ELAVL1/IGF2BP2/DHX36/HSPA8/UBC/VIM/HNRNPC/AKT1/APEX1/UBA52/UPF1
103	RNA 3'-end processing	PAPOLA/PABPN1/SNRPA/ZC3H14/GRSF1/CCNB1/THOC3/EXOSC7/EIF4A3/SSU72/CPSF2/NUDT21/U2AF2/TRMT10C/EXOSC4/SLBP/PABPC1/CSTF3/FIP1L1/CPSF7/CDC73/DKC1/AHCYL1/RPS21/SRSF11/MAGOH/ERI3/CDK9/SRSF4/NCBP1/NELFE/U2AF1/EXOSC8/SRSF2/RNPS1/THOC5/CSTF2/RPSA/SRRM1/POLDIP3/DDX39B/DHX36/ALYREF/SARNP/RBM8A/SRSF1

## Sheet: ST5
Supplementary Table 5: Genes and stall sites that might lead to translation degradation.
gene	H_libs	possible cause	H_tx	H_nt	M_tx	M_nt	M_libs	Z_tx	Z_nt	Z_libs	F_tx	F_nt	F_libs	pep_seq
NDUFB9	H1, H3, H4	out-of-frame stop codon	ENST00000522532	349	ENSMUST00000022980	349	M1, M3							WHPSEKAMYPDYFAKREQWKK
CTTN	H2, H3	out-of-frame stop codon	ENST00000376561	1435	ENSMUST00000103079	1534	M2							AGDDEISFDPDDIITNIEMID
KRAS	H2	out-of-frame stop codon	ENST00000256078	424	ENSMUST00000111710	424	M2							DLARSYGIPFIETSAKTRQRV
PCLAF	H2	end of exon, alternative exon after	ENST00000558008	285	ENSMUST00000045802	283	M2	ENSDART00000161504	262	Z4, Z6				AGSSGLGKAKRNQEPPILQHT
NUP98	H2, H3	end of exon, alternative exon after	ENST00000359171	178				ENSDART00000162500	178	Z4, Z6				GLFGNSQTKPGGLFGTSSFSQ
COPA	H3, H4	?	ENST00000368069	109	ENSMUST00000027833	109	M3							SLHNGVIQLWDYRMCTLIDKF
COPA	H1, H3	?	ENST00000368069	3316				ENSDART00000048277	3289	Z4, Z6				MAAYFTHSNLQPVHMILVLRT
TUBA1B	H1, H3	?	ENST00000336023	91	ENSMUST00000077577	91	M1							WELYCLEHGIQPDGQMPSDKT
TUBA1B	H1, H2, H3, H4	end of exon	ENST00000336023	361	ENSMUST00000077577	361	M1, M2, M3							GKEIIDLVLDRIRKLADQCTG
YKT6	H3	out-of-frame stop codon	ENST00000223369	214							FBtr0071093	217	F2, F3	QDYLCHVYVRNDSLAGVVIAD
LBR	H3	out-of-frame stop codon	ENST00000272163	127				ENSDART00000019145	127	Z6				TSQLYTVKYKDGTELELKEND
HMGB1	H2, H4	end of exon	ENST00000341423	145	ENSMUST00000085546	145	M2, M3							SEFSKKCSERWKTMSAKEKGK
RPL28	H1, H2, H3, H4	?, alternative exon after	ENST00000560055	208	ENSMUST00000032597	208	M1, M2, M3							VVVVIKRRSGQRKPATSYVRT

## Sheet: ST6
Supplementary Table 6: Peak statistics on all well-expressed homologs.
	ens_gene	gene_name	peaks	css	max_zscore	GO_enriched
1	ENSG00000000003	TSPAN6	3	0	6.78426	0
2	ENSG00000000419	DPM1	9	0	10.9714	0
3	ENSG00000001036	FUCA2	9	1	8.69684	1
4	ENSG00000001497	LAS1L	9	0	5.20426	0
5	ENSG00000002330	BAD	4	0	6.73728	0
6	ENSG00000002549	LAP3	19	2	9.45753	0
7	ENSG00000002586	CD99	8	0	9.93909	0
8	ENSG00000002834	LASP1	8	1	9.64804	0
9	ENSG00000003056	M6PR	5	1	6.94324	0
10	ENSG00000003096	KLHL13	33	0	9.31824	0
11	ENSG00000003402	CFLAR	15	0	6.80661	0
12	ENSG00000003436	TFPI	8	0	10.9465	0
13	ENSG00000003756	RBM5	2	1	12.5022	1
14	ENSG00000004059	ARF5	10	3	10.0707	1
15	ENSG00000004142	POLDIP2	7	1	10.1836	1
16	ENSG00000004455	AK2	19	0	6.41363	0
17	ENSG00000004478	FKBP4	6	0	12.8738	0
18	ENSG00000004487	KDM1A	20	1	8.85004	1
19	ENSG00000004534	RBM6	0	0	3.29076	0
20	ENSG00000004700	RECQL	8	0	9.34842	0
21	ENSG00000004776	HSPB6	2	0	6.96695	0
22	ENSG00000004779	NDUFAB1	8	0	5.20922	0
23	ENSG00000004799	PDK4	1	0	6.84902	0
24	ENSG00000004866	ST7	1	0	5.57941	0
25	ENSG00000004897	CDC27	10	0	6.54135	0
26	ENSG00000004961	HCCS	9	1	7.51284	0
27	ENSG00000005007	UPF1	26	2	10.7073	1
28	ENSG00000005020	SKAP2	0	0	4.70764	0
29	ENSG00000005022	SLC25A5	4	1	6.60499	1
30	ENSG00000005075	POLR2J	0	0	3.44643	0
31	ENSG00000005175	RPAP3	11	0	14.2875	0
32	ENSG00000005194	CIAPIN1	27	0	8.39524	0
33	ENSG00000005243	COPZ2	1	0	7.38063	0
34	ENSG00000005486	RHBDD2	0	0	2.67921	0
35	ENSG00000005812	FBXL3	7	0	7.94544	0
36	ENSG00000005884	ITGA3	9	0	8.49877	0
37	ENSG00000005893	LAMP2	10	0	11.0943	0
38	ENSG00000006007	GDE1	7	0	9.06268	0
39	ENSG00000006015	REX1BD	0	0	4.19983	0
40	ENSG00000006016	CRLF1	3	0	8.83047	0
41	ENSG00000006042	TMEM98	9	1	7.49821	0
42	ENSG00000006125	AP2B1	37	1	10.1491	1
43	ENSG00000006327	TNFRSF12A	7	1	8.28132	1
44	ENSG00000006451	RALA	1	1	5.43589	1
45	ENSG00000006530	AGK	5	0	5.7533	0
46	ENSG00000006625	GGCT	3	0	5.64109	0
47	ENSG00000006634	DBF4	0	0	2.00852	0
48	ENSG00000006712	PAF1	8	0	7.27801	0
49	ENSG00000006744	ELAC2	5	0	12.7108	0
50	ENSG00000006831	ADIPOR2	2	1	5.5864	0
51	ENSG00000007038	PRSS21	1	0	5.25068	0
52	ENSG00000007080	CCDC124	3	1	10.6277	0
53	ENSG00000007168	PAFAH1B1	6	0	6.28069	0
54	ENSG00000007372	PAX6	0	0	0.707107	0
55	ENSG00000007376	RPUSD1	11	0	9.29378	0
56	ENSG00000007392	LUC7L	2	0	13.5537	0
57	ENSG00000007923	DNAJC11	6	1	9.46459	0
58	ENSG00000008018	PSMB1	3	1	10.3637	1
59	ENSG00000008282	SYPL1	3	0	6.25133	0
60	ENSG00000008283	CYB561	1	0	6.99438	0
61	ENSG00000008294	SPAG9	16	0	6.27448	0
62	ENSG00000008324	SS18L2	3	0	6.50155	0
63	ENSG00000008394	MGST1	6	0	7.25397	0
64	ENSG00000008441	NFIX	11	1	7.96834	1
65	ENSG00000008838	MED24	3	0	12.1484	0
66	ENSG00000008952	SEC62	8	2	7.81273	1
67	ENSG00000008988	RPS20	10	1	6.36192	1
68	ENSG00000009307	CSDE1	111	3	12.7415	1
69	ENSG00000009335	UBE3C	5	1	5.54369	1
70	ENSG00000009844	VTA1	17	2	8.9795	1
71	ENSG00000010256	UQCRC1	7	1	11.0277	0
72	ENSG00000010270	STARD3NL	0	0	4.02411	0
73	ENSG00000010278	CD9	4	0	5.75412	0
74	ENSG00000010292	NCAPD2	9	0	13.7581	0
75	ENSG00000011009	LYPLA2	3	0	6.59547	0
76	ENSG00000011028	MRC2	8	0	8.15187	0
77	ENSG00000011105	TSPAN9	3	0	7.27888	0
78	ENSG00000011198	ABHD5	4	0	12.5666	0
79	ENSG00000011243	AKAP8L	0	0	4.23663	0
80	ENSG00000011260	UTP18	6	1	8.3646	1
81	ENSG00000011304	PTBP1	20	2	14.7896	1
82	ENSG00000011422	PLAUR	5	1	9.32649	1
83	ENSG00000011426	ANLN	13	2	10.9088	1
84	ENSG00000011454	RABGAP1	0	0	2.75568	0
85	ENSG00000011465	DCN	15	0	8.87646	0
86	ENSG00000011478	QPCTL	2	0	7.79419	0
87	ENSG00000011485	PPP5C	14	2	13.6023	1
88	ENSG00000011638	TMEM159	8	0	8.2512	0
89	ENSG00000012061	ERCC1	12	0	5.81131	0
90	ENSG00000012174	MBTPS2	6	0	8.5969	0
91	ENSG00000012660	ELOVL5	8	0	7.3576	0
92	ENSG00000012822	CALCOCO1	0	0	3.11066	0
93	ENSG00000012963	UBR7	0	0	4.55117	0
94	ENSG00000012983	MAP4K5	1	0	6.27426	0
95	ENSG00000013016	EHD3	7	0	8.21514	0
96	ENSG00000013275	PSMC4	9	3	15.0691	1
97	ENSG00000013364	MVP	2	0	5.24248	0
98	ENSG00000013374	NUB1	12	0	5.64253	0
99	ENSG00000013375	PGM3	8	0	6.08629	0
100	ENSG00000013441	CLK1	6	0	5.36095	0
101	ENSG00000013561	RNF14	0	0	1.85677	0
102	ENSG00000013563	DNASE1L1	20	0	6.73512	0
103	ENSG00000013583	HEBP1	2	0	6.36277	0
104	ENSG00000013588	GPRC5A	4	0	8.983	0
105	ENSG00000013810	TACC3	8	0	10.2592	0
106	ENSG00000014138	POLA2	0	0	2.04724	0
107	ENSG00000014216	CAPN1	32	1	15.6968	1
108	ENSG00000014641	MDH1	13	1	9.32914	0
109	ENSG00000015153	YAF2	0	0	4.66995	0
110	ENSG00000015171	ZMYND11	6	0	6.87488	0
111	ENSG00000015475	BID	2	0	9.58615	0
112	ENSG00000015479	MATR3	32	2	6.60736	1
113	ENSG00000015676	NUDCD3	1	1	6.2064	1
114	ENSG00000016864	GLT8D1	10	0	5.8523	0
115	ENSG00000017260	ATP2C1	41	1	8.57683	0
116	ENSG00000017483	SLC38A5	13	0	8.27249	0
117	ENSG00000018408	WWTR1	11	1	6.91229	1
118	ENSG00000018510	AGPS	6	2	11.3089	1
119	ENSG00000019549	SNAI2	0	0	2.94222	0
120	ENSG00000020426	MNAT1	4	1	5.20372	1
121	ENSG00000020577	SAMD4A	4	0	9.8591	0
122	ENSG00000021355	SERPINB1	1	0	6.06225	0
123	ENSG00000021826	CPS1	8	0	28.7323	0
124	ENSG00000022267	FHL1	54	0	8.21943	0
125	ENSG00000022277	RTF2	17	2	7.93228	1
126	ENSG00000023191	RNH1	57	1	15.8901	1
127	ENSG00000023228	NDUFS1	41	1	11.1753	0
128	ENSG00000023318	ERP44	1	1	5.02262	1
129	ENSG00000023330	ALAS1	15	1	11.873	0
130	ENSG00000023572	GLRX2	1	0	6.445	0
131	ENSG00000023608	SNAPC1	2	0	7.30004	0
132	ENSG00000023697	DERA	0	0	4.4721	0
133	ENSG00000023734	STRAP	15	2	7.51311	1
134	ENSG00000023909	GCLM	8	1	8.45739	1
135	ENSG00000024422	EHD2	8	1	9.78818	1
136	ENSG00000025772	TOMM34	3	1	12.0913	1
137	ENSG00000025796	SEC63	2	1	9.91895	1
138	ENSG00000025800	KPNA6	6	2	6.78758	1
139	ENSG00000026025	VIM	25	2	7.29225	1
140	ENSG00000026103	FAS	9	0	8.15441	0
141	ENSG00000026297	RNASET2	6	0	8.17111	0
142	ENSG00000026508	CD44	34	0	10.1657	0
143	ENSG00000027697	IFNGR1	4	0	7.61669	0
144	ENSG00000028116	VRK2	4	1	6.31412	1
145	ENSG00000028203	VEZT	0	0	4.75636	0
146	ENSG00000028528	SNX1	21	2	7.80461	1
147	ENSG00000028839	TBPL1	0	0	3.62531	0
148	ENSG00000029363	BCLAF1	80	2	7.19644	1
149	ENSG00000029364	SLC39A9	8	1	6.56055	0
150	ENSG00000029993	HMGB3	7	0	9.88734	0
151	ENSG00000030066	NUP160	12	1	11.3351	1
152	ENSG00000030582	GRN	30	1	10.4907	1
153	ENSG00000031698	SARS	16	2	12.2283	1
154	ENSG00000031823	RANBP3	3	1	8.08334	1
155	ENSG00000033011	ALG1	1	0	8.4651	0
156	ENSG00000033050	ABCF2	12	1	8.27438	0
157	ENSG00000033100	CHPF2	0	0	4.40488	0
158	ENSG00000033178	UBA6	7	1	7.53656	1
159	ENSG00000033627	ATP6V0A1	0	0	3.16198	0
160	ENSG00000033800	PIAS1	1	0	9.55638	0
161	ENSG00000033867	SLC4A7	36	1	7.20468	0
162	ENSG00000034152	MAP2K3	17	0	8.76449	0
163	ENSG00000034510	TMSB10	0	0	3.6873	0
164	ENSG00000034693	PEX3	0	0	4.5094	0
165	ENSG00000034713	GABARAPL2	8	0	8.37085	0
166	ENSG00000035141	FAM136A	0	0	2.66485	0
167	ENSG00000035403	VCL	25	1	20.294	1
168	ENSG00000035499	DEPDC1B	5	0	8.15847	0
169	ENSG00000035681	NSMAF	0	0	4.20403	0
170	ENSG00000035687	ADSS	1	0	6.81133	0
171	ENSG00000035862	TIMP2	10	1	7.87668	1
172	ENSG00000036054	TBC1D23	7	1	9.44141	0
173	ENSG00000036257	CUL3	25	1	7.20452	1
174	ENSG00000037474	NSUN2	12	1	8.77824	1
175	ENSG00000037749	MFAP3	3	0	8.28884	0
176	ENSG00000037757	MRI1	1	0	6.03045	0
177	ENSG00000037897	METTL1	1	0	5.87471	0
178	ENSG00000038002	AGA	1	0	5.50139	0
179	ENSG00000038274	MAT2B	11	1	10.2601	0
180	ENSG00000039123	MTREX	6	2	8.5239	1
181	ENSG00000039560	RAI14	25	1	6.35633	0
182	ENSG00000040275	SPDL1	4	1	10.9986	1
183	ENSG00000040633	PHF23	0	0	1.1547	0
184	ENSG00000041357	PSMA4	6	0	5.29015	0
185	ENSG00000041802	LSG1	0	0	3.93809	0
186	ENSG00000041982	TNC	50	0	7.58845	0
187	ENSG00000042429	MED17	9	1	7.88643	0
188	ENSG00000042493	CAPG	20	1	6.42148	1
189	ENSG00000042753	AP2S1	12	1	6.79676	1
190	ENSG00000043093	DCUN1D1	3	0	5.08664	0
191	ENSG00000043514	TRIT1	0	0	4.59305	0
192	ENSG00000044115	CTNNA1	41	2	6.26498	0
193	ENSG00000044574	HSPA5	7	1	12.2088	1
194	ENSG00000046604	DSG2	10	0	21.6949	0
195	ENSG00000047249	ATP6V1H	12	0	6.22757	0
196	ENSG00000047315	POLR2B	30	4	14.9407	1
197	ENSG00000047410	TPR	28	2	9.19606	1
198	ENSG00000047579	DTNBP1	0	0	4.48815	0
199	ENSG00000047849	MAP4	39	1	12.4849	1
200	ENSG00000047932	GOPC	6	0	5.7844	0
201	ENSG00000048162	NOP16	13	1	5.89132	1
202	ENSG00000048392	RRM2B	1	0	5.61409	0
203	ENSG00000048544	MRPS10	1	0	6.21527	0
204	ENSG00000048828	FAM120A	8	3	14.1403	0
205	ENSG00000049245	VAMP3	3	0	5.74585	0
206	ENSG00000049449	RCN1	10	1	11.6895	1
207	ENSG00000049540	ELN	56	0	8.0607	0
208	ENSG00000049541	RFC2	9	2	9.72102	1
209	ENSG00000049656	CLPTM1L	14	1	10.9022	0
210	ENSG00000049860	HEXB	12	0	8.13565	0
211	ENSG00000049883	PTCD2	1	0	6.86243	0
212	ENSG00000050130	JKAMP	31	2	12.8058	1
213	ENSG00000050165	3	7	0	10.3347	0
214	ENSG00000050405	LIMA1	45	0	11.2465	0
215	ENSG00000050426	LETMD1	1	0	5.45537	0
216	ENSG00000051108	HERPUD1	17	0	7.12864	0
217	ENSG00000051180	RAD51	0	0	3.56093	0
218	ENSG00000051523	CYBA	13	0	7.0969	0
219	ENSG00000051596	THOC3	10	1	14.1865	1
220	ENSG00000051620	HEBP2	4	0	6.66009	0
221	ENSG00000052126	PLEKHA5	1	0	6.14057	0
222	ENSG00000052723	SIKE1	6	1	8.37058	0
223	ENSG00000052802	MSMO1	3	0	5.34354	0
224	ENSG00000052841	TTC17	10	0	8.25396	0
225	ENSG00000053108	FSTL4	3	0	24.1316	0
226	ENSG00000053372	MRTO4	3	1	6.41792	1
227	ENSG00000053501	USE1	5	0	6.11984	0
228	ENSG00000054116	TRAPPC3	19	0	5.65749	0
229	ENSG00000054118	THRAP3	11	4	6.86349	1
230	ENSG00000054148	PHPT1	2	1	5.24143	1
231	ENSG00000055044	NOP58	12	4	12.2513	1
232	ENSG00000055070	SZRD1	5	1	5.96273	0
233	ENSG00000055130	CUL1	0	0	4.81346	0
234	ENSG00000055211	GINM1	1	0	5.25412	0
235	ENSG00000055332	EIF2AK2	4	0	7.82406	0
236	ENSG00000055917	PUM2	0	0	2.14444	0
237	ENSG00000055950	MRPL43	9	0	6.06528	0
238	ENSG00000056050	HPF1	1	0	6.0851	0
239	ENSG00000056097	ZFR	2	2	15.0457	0
240	ENSG00000057019	DCBLD2	8	1	10.716	0
241	ENSG00000057252	SOAT1	18	1	10.1451	0
242	ENSG00000057608	GDI2	18	1	11.6796	1
243	ENSG00000057663	ATG5	1	0	5.6557	0
244	ENSG00000057757	PITHD1	0	0	4.87807	0
245	ENSG00000058056	USP13	0	0	4.58485	0
246	ENSG00000058262	SEC61A1	20	0	12.2145	0
247	ENSG00000058272	PPP1R12A	33	1	6.85094	1
248	ENSG00000058668	ATP2B4	12	0	8.72785	0
249	ENSG00000058729	RIOK2	5	1	8.10701	1
250	ENSG00000058804	NDC1	2	1	11.6131	1
251	ENSG00000059573	ALDH18A1	10	0	8.35423	0
252	ENSG00000059758	CDK17	6	1	6.17368	1
253	ENSG00000059804	SLC2A3	1	0	11.3739	0
254	ENSG00000060138	YBX3	10	2	8.44156	1
255	ENSG00000060339	CCAR1	11	0	13.4479	0
256	ENSG00000060688	SNRNP40	4	1	7.38649	1
257	ENSG00000060718	COL11A1	12	0	12.5611	0
258	ENSG00000060762	MPC1	5	0	8.68159	0
259	ENSG00000060971	ACAA1	11	0	7.47068	0
260	ENSG00000060982	BCAT1	15	0	6.1511	0
261	ENSG00000061676	NCKAP1	6	1	8.10829	1
262	ENSG00000061794	MRPS35	5	0	6.33791	0
263	ENSG00000062485	CS	20	2	7.6751	0
264	ENSG00000062582	MRPS24	2	0	11.6827	0
265	ENSG00000062716	VMP1	7	0	7.36771	0
266	ENSG00000063046	EIF4B	35	1	14.3914	1
267	ENSG00000063177	RPL18	12	1	5.72772	1
268	ENSG00000063241	ISOC2	0	0	3.94338	0
269	ENSG00000063244	U2AF2	19	1	11.5408	1
270	ENSG00000063322	MED29	6	0	8.97626	0
271	ENSG00000063660	GPC1	13	1	7.09248	1
272	ENSG00000063978	RNF4	5	0	5.03831	0
273	ENSG00000064012	CASP8	8	0	8.56649	0
274	ENSG00000064042	LIMCH1	42	0	16.0001	0
275	ENSG00000064115	TM7SF3	0	0	4.04925	0
276	ENSG00000064205	WISP2	2	0	13.0699	0
277	ENSG00000064490	RFXANK	9	0	7.19506	0
278	ENSG00000064545	TMEM161A	1	0	5.74769	0
279	ENSG00000064601	CTSA	20	1	6.00676	1
280	ENSG00000064666	CNN2	6	1	6.49572	1
281	ENSG00000064726	BTBD1	3	0	5.58906	0
282	ENSG00000064961	HMG20B	4	1	5.64653	0
283	ENSG00000064995	TAF11	2	0	8.5795	0
284	ENSG00000065000	AP3D1	14	2	11.1938	1
285	ENSG00000065054	SLC9A3R2	17	0	8.71958	0
286	ENSG00000065057	NTHL1	1	0	9.33949	0
287	ENSG00000065135	GNAI3	2	1	11.1738	1
288	ENSG00000065150	IPO5	54	4	12.4809	1
289	ENSG00000065154	OAT	12	0	7.7902	0
290	ENSG00000065183	WDR3	1	0	5.21707	0
291	ENSG00000065268	WDR18	9	0	11.8652	0
292	ENSG00000065308	TRAM2	3	0	6.11396	0
293	ENSG00000065427	KARS	24	2	9.47074	1
294	ENSG00000065485	PDIA5	3	0	6.01206	0
295	ENSG00000065518	NDUFB4	8	1	6.28356	0
296	ENSG00000065534	MYLK	66	0	19.5297	0
297	ENSG00000065548	ZC3H15	5	0	9.79956	0
298	ENSG00000065613	SLK	2	0	6.15059	0
299	ENSG00000065809	FAM107B	15	0	6.51728	0
300	ENSG00000065833	ME1	4	1	9.63938	0
301	ENSG00000065911	MTHFD2	16	2	7.13982	0
302	ENSG00000065978	YBX1	8	2	9.20774	1
303	ENSG00000066044	ELAVL1	10	1	12.7219	1
304	ENSG00000066117	SMARCD1	1	0	6.72409	0
305	ENSG00000066136	NFYC	25	1	9.3514	0
306	ENSG00000066322	ELOVL1	4	1	5.24945	1
307	ENSG00000066379	ZNRD1	0	0	4.36053	0
308	ENSG00000066455	GOLGA5	1	1	12.9623	1
309	ENSG00000066651	TRMT11	0	0	2.69897	0
310	ENSG00000066654	THUMPD1	8	0	7.3878	0
311	ENSG00000066926	FECH	1	0	6.89533	0
312	ENSG00000067048	DDX3Y	5	0	7.8968	0
313	ENSG00000067057	PFKP	19	2	7.77234	1
314	ENSG00000067064	IDI1	4	2	10.1045	0
315	ENSG00000067066	SP100	19	0	12.0366	0
316	ENSG00000067082	KLF6	7	0	5.67037	0
317	ENSG00000067113	PLPP1	2	0	5.57014	0
318	ENSG00000067167	TRAM1	4	0	7.53788	0
319	ENSG00000067182	TNFRSF1A	6	0	10.8103	0
320	ENSG00000067225	PKM	44	2	8.22013	1
321	ENSG00000067334	DNTTIP2	9	0	10.263	0
322	ENSG00000067533	RRP15	3	1	6.40603	1
323	ENSG00000067560	RHOA	9	0	6.70781	0
324	ENSG00000067704	IARS2	1	1	23.3279	1
325	ENSG00000067829	IDH3G	25	1	6.22037	0
326	ENSG00000067900	ROCK1	1	0	14.3178	0
327	ENSG00000067955	CBFB	4	1	6.71486	0
328	ENSG00000068028	RASSF1	5	1	7.77893	1
329	ENSG00000068305	MEF2A	0	0	4.42682	0
330	ENSG00000068308	OTUD5	1	0	5.10965	0
331	ENSG00000068366	ACSL4	28	3	8.39885	1
332	ENSG00000068383	INPP5A	2	0	8.83177	0
333	ENSG00000068438	FTSJ1	5	0	10.5293	0
334	ENSG00000068489	PRR11	7	0	6.72322	0
335	ENSG00000068654	POLR1A	0	0	1.91825	0
336	ENSG00000068697	LAPTM4A	1	0	5.55131	0
337	ENSG00000068745	IP6K2	1	0	6.48322	0
338	ENSG00000068796	KIF2A	2	1	5.49136	1
339	ENSG00000068903	SIRT2	0	0	2.88532	0
340	ENSG00000068912	ERLEC1	2	0	8.41995	0
341	ENSG00000069248	NUP133	7	2	8.92876	1
342	ENSG00000069275	NUCKS1	3	0	6.05806	0
343	ENSG00000069329	VPS35	3	2	13.3887	1
344	ENSG00000069345	DNAJA2	6	2	11.6117	0
345	ENSG00000069482	GAL	1	0	6.65035	0
346	ENSG00000069509	FUNDC1	2	0	5.08418	0
347	ENSG00000069849	ATP1B3	6	0	8.89267	0
348	ENSG00000069869	NEDD4	4	1	6.6705	1
349	ENSG00000069966	GNB5	7	0	7.07563	0
350	ENSG00000070010	UFD1	14	1	9.60608	1
351	ENSG00000070081	NUCB2	16	1	10.4621	0
352	ENSG00000070087	PFN2	17	0	7.83748	0
353	ENSG00000070214	SLC44A1	5	0	5.14982	0
354	ENSG00000070367	EXOC5	6	1	7.39541	1
355	ENSG00000070404	FSTL3	3	0	7.95526	0
356	ENSG00000070423	RNF126	3	1	9.17259	1
357	ENSG00000070495	JMJD6	4	1	5.68143	1
358	ENSG00000070501	POLB	1	0	6.66824	0
359	ENSG00000070540	WIPI1	9	0	7.96572	0
360	ENSG00000070669	ASNS	45	2	10.4871	1
361	ENSG00000070756	PABPC1	35	1	12.7729	1
362	ENSG00000070761	CFAP20	2	0	6.90532	0
363	ENSG00000070770	CSNK2A2	9	1	8.48878	1
364	ENSG00000070785	EIF2B3	10	0	6.9573	0
365	ENSG00000070814	TCOF1	22	1	10.5865	1
366	ENSG00000070831	CDC42	7	0	9.2746	0
367	ENSG00000070950	RAD18	3	0	9.95225	0
368	ENSG00000070961	ATP2B1	19	2	8.99274	0
369	ENSG00000071051	NCK2	0	0	3.15882	0
370	ENSG00000071054	MAP4K4	41	0	8.94967	0
371	ENSG00000071082	RPL31	0	0	4.6226	0
372	ENSG00000071127	WDR1	12	1	9.15855	1
373	ENSG00000071243	ING3	1	0	6.15066	0
374	ENSG00000071282	LMCD1	1	0	5.89144	0
375	ENSG00000071462	BUD23	12	2	5.31452	1
376	ENSG00000071537	SEL1L	4	1	5.59301	1
377	ENSG00000071539	TRIP13	3	0	6.43858	0
378	ENSG00000071553	ATP6AP1	25	0	12.9199	0
379	ENSG00000071626	DAZAP1	25	2	11.4049	1
380	ENSG00000071655	MBD3	1	0	7.09227	0
381	ENSG00000071859	FAM50A	2	0	7.56211	0
382	ENSG00000071967	CYBRD1	9	0	6.43309	0
383	ENSG00000071994	PDCD2	26	0	10.7539	0
384	ENSG00000072042	RDH11	3	0	5.58745	0
385	ENSG00000072062	PRKACA	7	2	6.74501	1
386	ENSG00000072110	ACTN1	41	1	11.1226	1
387	ENSG00000072163	LIMS2	0	0	3.19276	0
388	ENSG00000072210	ALDH3A2	16	0	5.37117	0
389	ENSG00000072274	TFRC	6	0	6.02684	0
390	ENSG00000072310	SREBF1	0	0	4.81499	0
391	ENSG00000072364	AFF4	14	1	7.8752	0
392	ENSG00000072401	UBE2D1	3	1	5.25067	1
393	ENSG00000072501	SMC1A	29	2	13.4179	1
394	ENSG00000072506	HSD17B10	2	0	8.66219	0
395	ENSG00000072571	HMMR	1	0	6.33689	0
396	ENSG00000072657	TRHDE	4	0	6.4501	0
397	ENSG00000072682	P4HA2	34	1	9.44805	0
398	ENSG00000072756	TRNT1	1	0	5.50457	0
399	ENSG00000072778	ACADVL	16	0	8.82118	0
400	ENSG00000072803	FBXW11	3	0	5.49687	0
401	ENSG00000072849	DERL2	5	0	7.27512	0
402	ENSG00000072864	NDE1	0	0	4.86179	0
403	ENSG00000072958	AP1M1	25	2	7.36689	1
404	ENSG00000073008	PVR	15	0	8.21202	0
405	ENSG00000073060	SCARB1	26	0	9.02051	0
406	ENSG00000073111	MCM2	11	2	13.8794	1
407	ENSG00000073536	NLE1	1	1	5.86009	1
408	ENSG00000073578	SDHA	23	2	12.5122	0
409	ENSG00000073584	SMARCE1	22	1	7.09257	0
410	ENSG00000073712	FERMT2	21	1	10.4683	0
411	ENSG00000073756	PTGS2	6	1	9.2452	1
412	ENSG00000073792	IGF2BP2	8	1	8.37786	1
413	ENSG00000073921	PICALM	30	3	9.39624	1
414	ENSG00000073969	NSF	8	0	5.64449	0
415	ENSG00000074071	MRPS34	10	1	9.0307	1
416	ENSG00000074201	CLNS1A	6	1	7.49054	1
417	ENSG00000074319	TSG101	11	2	11.5005	1
418	ENSG00000074416	MGLL	10	0	6.44728	0
419	ENSG00000074527	NTN4	26	0	7.05293	0
420	ENSG00000074603	DPP8	0	0	3.69223	0
421	ENSG00000074695	LMAN1	4	0	9.57343	0
422	ENSG00000074696	HACD3	33	0	10.9768	0
423	ENSG00000074800	ENO1	14	3	7.35567	1
424	ENSG00000074842	MYDGF	5	1	7.02834	0
425	ENSG00000075089	ACTR6	8	0	6.44883	0
426	ENSG00000075131	TIPIN	3	1	9.78208	1
427	ENSG00000075142	SRI	9	0	5.6514	0
428	ENSG00000075188	NUP37	1	0	5.55752	0
429	ENSG00000075213	SEMA3A	6	0	6.52238	0
430	ENSG00000075218	GTSE1	5	0	18.3474	0
431	ENSG00000075223	SEMA3C	8	0	7.40043	0
432	ENSG00000075234	TTC38	1	0	6.92212	0
433	ENSG00000075239	ACAT1	6	0	7.51586	0
434	ENSG00000075415	SLC25A3	21	1	7.0078	0
435	ENSG00000075420	FNDC3B	27	1	14.1738	0
436	ENSG00000075568	TMEM131	0	0	3.10103	0
437	ENSG00000075618	FSCN1	5	2	8.41333	1
438	ENSG00000075624	ACTB	3	0	8.32959	0
439	ENSG00000075711	DLG1	2	0	6.71486	0
440	ENSG00000075790	BCAP29	2	0	6.47993	0
441	ENSG00000075914	EXOSC7	4	1	10.4499	1
442	ENSG00000075945	KIFAP3	4	0	5.41655	0
443	ENSG00000075975	MKRN2	0	0	3.01659	0
444	ENSG00000076003	MCM6	7	2	9.14406	1
445	ENSG00000076043	REXO2	17	1	6.02141	0
446	ENSG00000076053	RBM7	3	0	5.73536	0
447	ENSG00000076067	RBMS2	0	0	4.67384	0
448	ENSG00000076201	PTPN23	0	0	3.41249	0
449	ENSG00000076242	MLH1	1	0	5.63489	0
450	ENSG00000076248	UNG	3	0	12.119	0
451	ENSG00000076382	SPAG5	8	0	7.61969	0
452	ENSG00000076513	ANKRD13A	5	0	8.06643	0
453	ENSG00000076554	TPD52	7	0	7.1136	0
454	ENSG00000076604	TRAF4	2	0	7.13365	0
455	ENSG00000076685	NT5C2	0	0	4.85694	0
456	ENSG00000076706	MCAM	3	0	6.08295	0
457	ENSG00000077097	TOP2B	12	1	9.92204	1
458	ENSG00000077147	TM9SF3	4	3	7.59026	0
459	ENSG00000077152	UBE2T	2	1	7.88704	1
460	ENSG00000077232	DNAJC10	9	1	19.7774	1
461	ENSG00000077312	SNRPA	7	1	8.12194	1
462	ENSG00000077348	EXOSC5	5	0	8.50345	0
463	ENSG00000077380	DYNC1I2	25	1	9.1574	1
464	ENSG00000077549	CAPZB	12	1	11.0843	1
465	ENSG00000077684	JADE1	0	0	2.33789	0
466	ENSG00000077721	UBE2A	7	1	8.81128	1
467	ENSG00000077782	FGFR1	68	1	9.20728	1
468	ENSG00000077942	FBLN1	22	0	11.7351	0
469	ENSG00000078098	FAP	6	0	5.25912	0
470	ENSG00000078124	ACER3	2	0	5.08749	0
471	ENSG00000078140	UBE2K	6	0	7.51458	0
472	ENSG00000078142	PIK3C3	6	0	5.40593	0
473	ENSG00000078237	TIGAR	2	0	6.46426	0
474	ENSG00000078246	TULP3	0	0	4.02288	0
475	ENSG00000078304	PPP2R5C	11	0	7.52321	0
476	ENSG00000078369	GNB1	7	1	11.228	0
477	ENSG00000078401	EDN1	0	0	4.46315	0
478	ENSG00000078668	VDAC3	12	2	7.96181	1
479	ENSG00000078747	ITCH	5	0	9.20573	0
480	ENSG00000078808	SDF4	14	1	8.40976	1
481	ENSG00000078902	TOLLIP	3	0	5.21156	0
482	ENSG00000078967	UBE2D4	0	0	2.42853	0
483	ENSG00000079134	THOC1	1	0	6.01813	0
484	ENSG00000079150	FKBP7	0	0	4.91822	0
485	ENSG00000079246	XRCC5	22	1	10.5576	1
486	ENSG00000079257	LXN	0	0	3.00625	0
487	ENSG00000079332	SAR1A	13	0	5.99194	0
488	ENSG00000079459	FDFT1	62	2	16.3285	0
489	ENSG00000079462	PAFAH1B3	0	0	3.33688	0
490	ENSG00000079616	KIF22	13	1	12.1585	1
491	ENSG00000079739	PGM1	1	0	5.35804	0
492	ENSG00000079785	DDX1	37	3	18.2732	1
493	ENSG00000079805	DNM2	12	0	8.67094	0
494	ENSG00000079819	EPB41L2	16	1	15.7371	0
495	ENSG00000079931	MOXD1	7	0	10.6127	0
496	ENSG00000079950	STX7	0	0	3.74374	0
497	ENSG00000080371	RAB21	2	0	6.42638	0
498	ENSG00000080608	PUM3	2	0	8.29828	0
499	ENSG00000080815	PSEN1	7	0	5.09711	0
500	ENSG00000080822	CLDND1	13	0	5.29803	0
501	ENSG00000080824	HSP90AA1	30	2	11.8881	1
502	ENSG00000080845	DLGAP4	4	0	6.31173	0
503	ENSG00000080986	NDC80	2	1	5.94249	1
504	ENSG00000081087	OSTM1	1	0	5.33355	0
505	ENSG00000081154	PCNP	9	1	7.74675	1
506	ENSG00000081307	UBA5	10	0	5.35835	0
507	ENSG00000081320	STK17B	2	0	5.08469	0
508	ENSG00000081721	DUSP12	4	0	7.81614	0
509	ENSG00000081870	HSPB11	0	0	4.25775	0
510	ENSG00000081923	ATP8B1	0	0	0.724569	0
511	ENSG00000082068	WDR70	6	0	7.94758	0
512	ENSG00000082153	BZW1	22	1	8.78428	0
513	ENSG00000082258	CCNT2	0	0	4.27581	0
514	ENSG00000082397	EPB41L3	6	0	18.3602	0
515	ENSG00000082515	MRPL22	12	2	7.2177	1
516	ENSG00000082641	NFE2L1	22	0	7.70524	0
517	ENSG00000082701	GSK3B	4	1	7.00815	1
518	ENSG00000082781	ITGB5	1	0	5.74496	0
519	ENSG00000082898	XPO1	27	1	6.36599	1
520	ENSG00000082996	RNF13	2	0	5.01103	0
521	ENSG00000083099	LYRM2	1	0	5.52763	0
522	ENSG00000083312	TNPO1	43	5	18.5983	1
523	ENSG00000083444	PLOD1	14	2	11.3998	0
524	ENSG00000083520	DIS3	21	3	9.88147	1
525	ENSG00000083720	OXCT1	7	0	12.2208	0
526	ENSG00000083845	RPS5	6	1	9.31897	1
527	ENSG00000083857	FAT1	30	4	11.965	0
528	ENSG00000083896	YTHDC1	7	1	5.9542	1
529	ENSG00000083937	CHMP2B	16	1	8.77588	1
530	ENSG00000084072	PPIE	13	0	8.89247	0
531	ENSG00000084073	ZMPSTE24	6	1	10.3011	1
532	ENSG00000084090	STARD7	1	0	5.71576	0
533	ENSG00000084207	GSTP1	3	0	5.53344	0
534	ENSG00000084234	APLP2	50	5	14.8601	1
535	ENSG00000084463	WBP11	2	1	6.89116	1
536	ENSG00000084623	EIF3I	5	1	10.5021	1
537	ENSG00000084636	COL16A1	11	1	7.72023	1
538	ENSG00000084652	TXLNA	6	0	8.17696	0
539	ENSG00000084733	RAB10	2	1	8.21388	1
540	ENSG00000084754	HADHA	6	2	16.2425	0
541	ENSG00000085063	CD59	12	0	7.25575	0
542	ENSG00000085117	CD82	7	0	9.93158	0
543	ENSG00000085231	AK6	2	0	5.43455	0
544	ENSG00000085365	SCAMP1	7	0	7.61653	0
545	ENSG00000085377	PREP	3	0	7.29246	0
546	ENSG00000085415	SEH1L	10	2	9.86972	1
547	ENSG00000085449	WDFY1	4	1	8.48778	0
548	ENSG00000085491	SLC25A24	10	0	8.56788	0
549	ENSG00000085662	AKR1B1	9	0	6.67027	0
550	ENSG00000085719	CPNE3	14	1	9.73659	1
551	ENSG00000085721	RRN3	11	0	14.8348	0
552	ENSG00000085733	CTTN	22	2	15.6212	1
553	ENSG00000085871	MGST2	0	0	4.87085	0
554	ENSG00000086061	DNAJA1	6	1	7.88171	1
555	ENSG00000086062	B4GALT1	9	1	9.16637	1
556	ENSG00000086065	CHMP5	5	1	5.86777	1
557	ENSG00000086189	DIMT1	6	0	7.58001	0
558	ENSG00000086232	EIF2AK1	4	0	24.6613	0
559	ENSG00000086504	MRPL28	10	1	7.0526	1
560	ENSG00000086589	RBM22	5	1	6.90455	1
561	ENSG00000086598	TMED2	4	1	9.08408	1
562	ENSG00000086666	ZFAND6	29	1	6.54632	1
563	ENSG00000087053	MTMR2	14	1	7.19016	1
564	ENSG00000087077	TRIP6	8	0	15.1755	0
565	ENSG00000087087	SRRT	26	1	7.65746	1
566	ENSG00000087088	BAX	16	0	10.5477	0
567	ENSG00000087111	PIGS	0	0	3.26213	0
568	ENSG00000087191	PSMC5	39	2	9.62486	1
569	ENSG00000087206	UIMC1	0	0	3.02734	0
570	ENSG00000087245	MMP2	26	2	9.05409	0
571	ENSG00000087253	LPCAT2	2	0	6.41418	0
572	ENSG00000087263	OGFOD1	11	0	7.65268	0
573	ENSG00000087269	NOP14	8	1	7.8795	1
574	ENSG00000087274	ADD1	19	1	6.82647	1
575	ENSG00000087302	RTRAF	4	1	9.66565	1
576	ENSG00000087303	NID2	6	0	5.8478	0
577	ENSG00000087365	SF3B2	34	2	22.0572	1
578	ENSG00000087460	GNAS	26	1	14.7459	1
579	ENSG00000087470	DNM1L	23	0	5.86114	0
580	ENSG00000087502	ERGIC2	2	0	5.50785	0
581	ENSG00000087586	AURKA	24	1	10.1951	1
582	ENSG00000087842	PIR	2	0	5.37957	0
583	ENSG00000087884	AAMDC	6	0	8.89688	0
584	ENSG00000087995	METTL2A	4	0	6.60836	0
585	ENSG00000088205	DDX18	6	3	10.7504	0
586	ENSG00000088247	KHSRP	14	2	9.50429	1
587	ENSG00000088256	GNA11	2	0	5.42529	0
588	ENSG00000088325	TPX2	9	0	12.8444	0
589	ENSG00000088356	PDRG1	0	0	4.53303	0
590	ENSG00000088448	ANKRD10	2	0	8.00819	0
591	ENSG00000088682	COQ9	8	0	10.8655	0
592	ENSG00000088766	CRLS1	1	0	5.10925	0
593	ENSG00000088826	SMOX	2	0	6.7655	0
594	ENSG00000088832	FKBP1A	13	0	6.70307	0
595	ENSG00000088833	NSFL1C	12	2	7.4626	1
596	ENSG00000088930	XRN2	7	3	9.40008	1
597	ENSG00000088986	DYNLL1	5	0	5.24943	0
598	ENSG00000088992	TESC	0	0	3.31216	0
599	ENSG00000089006	SNX5	14	1	8.71714	1
600	ENSG00000089009	RPL6	14	0	9.02253	0
601	ENSG00000089053	ANAPC5	13	0	10.3676	0
602	ENSG00000089063	TMEM230	7	0	5.27908	0
603	ENSG00000089157	RPLP0	47	2	8.60629	1
604	ENSG00000089159	PXN	17	0	18.095	0
605	ENSG00000089220	PEBP1	3	1	9.64571	1
606	ENSG00000089248	ERP29	5	1	10.2835	0
607	ENSG00000089280	FUS	31	0	11.2521	0
608	ENSG00000089289	IGBP1	4	0	6.51704	0
609	ENSG00000089327	FXYD5	7	0	9.57184	0
610	ENSG00000089486	CDIP1	5	0	9.84248	0
611	ENSG00000089597	GANAB	36	3	20.1485	0
612	ENSG00000089685	BIRC5	12	0	10.0113	0
613	ENSG00000089693	2	16	0	6.64267	0
614	ENSG00000089737	DDX24	21	0	7.38856	0
615	ENSG00000089818	NECAP1	0	0	3.40631	0
616	ENSG00000089902	RCOR1	0	0	3.99649	0
617	ENSG00000090013	BLVRB	3	1	6.42243	1
618	ENSG00000090054	SPTLC1	8	0	6.01199	0
619	ENSG00000090060	PAPOLA	11	1	6.91873	1
620	ENSG00000090061	CCNK	3	0	6.70013	0
621	ENSG00000090097	PCBP4	0	0	3.91161	0
622	ENSG00000090238	YPEL3	1	0	5.24321	0
623	ENSG00000090263	MRPS33	11	0	6.02255	0
624	ENSG00000090266	NDUFB2	4	1	5.71143	0
625	ENSG00000090273	NUDC	9	1	8.69503	0
626	ENSG00000090316	MAEA	34	3	7.52543	1
627	ENSG00000090339	ICAM1	3	0	7.5482	0
628	ENSG00000090432	MUL1	1	0	5.21633	0
629	ENSG00000090447	TFAP4	0	0	3.11746	0
630	ENSG00000090487	SPG21	6	0	5.09035	0
631	ENSG00000090520	DNAJB11	3	0	10.2959	0
632	ENSG00000090530	P3H2	7	0	5.94509	0
633	ENSG00000090581	GNPTG	3	0	5.71989	0
634	ENSG00000090621	PABPC4	12	0	9.17896	0
635	ENSG00000090686	USP48	2	0	9.43333	0
636	ENSG00000090861	AARS	8	2	9.08459	1
637	ENSG00000090863	GLG1	47	4	13.4642	0
638	ENSG00000091039	OSBPL8	7	0	15.5216	0
639	ENSG00000091127	PUS7	7	0	7.16977	0
640	ENSG00000091136	LAMB1	33	2	9.52275	1
641	ENSG00000091140	DLD	24	0	16.5735	0
642	ENSG00000091164	TXNL1	3	1	6.04094	0
643	ENSG00000091317	CMTM6	2	1	6.12369	1
644	ENSG00000091409	ITGA6	15	1	11.9605	0
645	ENSG00000091436	MAP3K20	10	0	10.9974	0
646	ENSG00000091483	FH	10	0	6.73529	0
647	ENSG00000091527	CDV3	7	1	5.99242	0
648	ENSG00000091640	SPAG7	6	2	6.90105	0
649	ENSG00000091651	ORC6	5	0	5.45206	0
650	ENSG00000091732	ZC3HC1	1	0	5.35596	0
651	ENSG00000091947	TMEM101	2	0	5.98314	0
652	ENSG00000091986	CCDC80	12	0	13.1505	0
653	ENSG00000092010	PSME1	14	2	9.16325	1
654	ENSG00000092020	PPP2R3C	0	0	2.17592	0
655	ENSG00000092108	SCFD1	12	1	9.39852	1
656	ENSG00000092140	G2E3	2	1	8.61655	0
657	ENSG00000092199	HNRNPC	105	1	10.0681	1
658	ENSG00000092201	SUPT16H	14	0	23.6122	0
659	ENSG00000092203	TOX4	1	0	5.08297	0
660	ENSG00000092208	GEMIN2	9	0	8.57961	0
661	ENSG00000092531	SNAP23	3	1	5.41412	1
662	ENSG00000092621	PHGDH	9	1	7.26685	0
663	ENSG00000092820	EZR	24	1	15.6191	1
664	ENSG00000092841	MYL6	19	1	11.0221	0
665	ENSG00000092964	DPYSL2	8	0	5.9129	0
666	ENSG00000093000	NUP50	0	0	4.68376	0
667	ENSG00000093009	CDC45	1	0	5.34284	0
668	ENSG00000093010	COMT	9	0	6.52039	0
669	ENSG00000093144	ECHDC1	12	1	9.00678	0
670	ENSG00000093167	LRRFIP2	12	1	9.10098	0
671	ENSG00000093183	SEC22C	0	0	2.91734	0
672	ENSG00000094804	CDC6	2	0	6.30347	0
673	ENSG00000094880	CDC23	4	0	6.15698	0
674	ENSG00000094914	AAAS	2	0	5.58346	0
675	ENSG00000094916	CBX5	8	2	9.56638	1
676	ENSG00000095002	MSH2	10	0	10.1552	0
677	ENSG00000095059	DHPS	14	1	6.74602	1
678	ENSG00000095139	ARCN1	20	1	8.33348	1
679	ENSG00000095261	PSMD5	8	0	7.4375	0
680	ENSG00000095303	PTGS1	23	0	6.26907	0
681	ENSG00000095321	CRAT	0	0	1.82446	0
682	ENSG00000095380	NANS	11	2	7.19531	0
683	ENSG00000095752	IL11	3	0	5.3786	0
684	ENSG00000095787	WAC	9	1	7.05158	1
685	ENSG00000095794	CREM	16	0	5.15765	0
686	ENSG00000095906	NUBP2	4	0	7.81388	0
687	ENSG00000096063	SRPK1	12	1	10.9901	1
688	ENSG00000096080	MRPS18A	2	0	6.89792	0
689	ENSG00000096092	TMEM14A	1	0	6.08585	0
690	ENSG00000096384	HSP90AB1	36	3	13.7118	1
691	ENSG00000096401	CDC5L	8	3	10.7412	1
692	ENSG00000096746	HNRNPH3	12	0	10.6156	0
693	ENSG00000097021	ACOT7	34	1	14.8627	1
694	ENSG00000097033	SH3GLB1	5	0	5.54417	0
695	ENSG00000099194	SCD	6	0	11.0092	0
696	ENSG00000099203	TMED1	2	0	6.23448	0
697	ENSG00000099246	RAB18	8	0	7.25817	0
698	ENSG00000099250	NRP1	28	0	9.20537	0
699	ENSG00000099256	PRTFDC1	0	0	4.25599	0
700	ENSG00000099341	PSMD8	25	1	6.72506	1
701	ENSG00000099622	CIRBP	15	0	6.44865	0
702	ENSG00000099624	ATP5F1D	12	0	6.1646	0
703	ENSG00000099783	HNRNPM	52	5	8.59239	1
704	ENSG00000099795	NDUFB7	5	0	8.14269	0
705	ENSG00000099797	TECR	8	0	7.14098	0
706	ENSG00000099800	TIMM13	5	0	7.11805	0
707	ENSG00000099804	CDC34	3	1	10.5957	1
708	ENSG00000099810	MTAP	14	2	5.75133	0
709	ENSG00000099817	POLR2E	16	0	8.41848	0
710	ENSG00000099901	RANBP1	13	1	6.06304	1
711	ENSG00000099917	MED15	0	0	3.80639	0
712	ENSG00000099940	SNAP29	1	0	7.48035	0
713	ENSG00000099942	CRKL	0	0	4.66146	0
714	ENSG00000099956	SMARCB1	31	2	7.66564	1
715	ENSG00000099968	BCL2L13	0	0	3.4733	0
716	ENSG00000099977	DDT	7	0	6.27362	0
717	ENSG00000099995	SF3A1	16	2	14.7004	1
718	ENSG00000100028	SNRPD3	8	0	6.88393	0
719	ENSG00000100029	1	46	1	12.8018	1
720	ENSG00000100030	MAPK1	7	1	11.381	1
721	ENSG00000100075	SLC25A1	4	1	6.41179	1
722	ENSG00000100097	LGALS1	5	1	7.43301	1
723	ENSG00000100106	TRIOBP	1	0	5.09309	0
724	ENSG00000100129	EIF3L	34	2	16.6753	1
725	ENSG00000100138	SNU13	5	0	5.29482	0
726	ENSG00000100142	POLR2F	7	1	5.10718	1
727	ENSG00000100151	PICK1	0	0	3.90415	0
728	ENSG00000100162	CENPM	5	0	5.10029	0
729	ENSG00000100196	KDELR3	4	0	5.56354	0
730	ENSG00000100201	DDX17	18	1	11.0696	1
731	ENSG00000100211	CBY1	0	0	3.973	0
732	ENSG00000100216	TOMM22	2	0	10.8823	0
733	ENSG00000100219	XBP1	11	2	11.5405	1
734	ENSG00000100220	RTCB	4	1	8.78743	1
735	ENSG00000100225	FBXO7	5	0	15.1989	0
736	ENSG00000100227	POLDIP3	12	1	13.0483	1
737	ENSG00000100234	TIMP3	3	1	8.24798	1
738	ENSG00000100242	SUN2	26	0	7.28279	0
739	ENSG00000100243	CYB5R3	31	1	8.53059	1
740	ENSG00000100258	LMF2	4	1	6.25258	0
741	ENSG00000100280	AP1B1	47	0	6.06596	0
742	ENSG00000100284	TOM1	0	0	3.11675	0
743	ENSG00000100292	HMOX1	2	0	5.57375	0
744	ENSG00000100294	MCAT	1	0	5.71156	0
745	ENSG00000100296	THOC5	1	1	5.37853	1
746	ENSG00000100297	MCM5	3	1	17.2128	1
747	ENSG00000100300	TSPO	5	0	11.0529	0
748	ENSG00000100304	TTLL12	4	1	9.91695	0
749	ENSG00000100316	RPL3	7	1	6.22346	1
750	ENSG00000100320	RBFOX2	13	0	5.56581	0
751	ENSG00000100321	SYNGR1	4	0	5.99072	0
752	ENSG00000100345	MYH9	33	2	12.3366	0
753	ENSG00000100347	SAMM50	4	1	8.63415	1
754	ENSG00000100348	TXN2	3	0	7.44386	0
755	ENSG00000100353	EIF3D	24	2	9.35652	1
756	ENSG00000100360	IFT27	2	0	6.08771	0
757	ENSG00000100372	SLC25A17	11	1	8.57938	1
758	ENSG00000100380	ST13	11	1	11.4299	0
759	ENSG00000100387	RBX1	2	1	7.85188	1
760	ENSG00000100401	RANGAP1	18	0	8.612	0
761	ENSG00000100410	PHF5A	0	0	3.68616	0
762	ENSG00000100412	ACO2	2	0	5.50809	0
763	ENSG00000100413	POLR3H	2	0	6.7023	0
764	ENSG00000100416	TRMU	0	0	3.13394	0
765	ENSG00000100417	PMM1	1	0	5.04939	0
766	ENSG00000100418	DESI1	1	0	6.92575	0
767	ENSG00000100442	FKBP3	2	0	5.2067	0
768	ENSG00000100462	PRMT5	47	1	15.3875	1
769	ENSG00000100504	PYGL	20	0	20.2587	0
770	ENSG00000100519	PSMC6	25	2	9.902	1
771	ENSG00000100522	GNPNAT1	1	0	5.43521	0
772	ENSG00000100526	CDKN3	3	0	8.59671	0
773	ENSG00000100528	CNIH1	10	1	5.55829	1
774	ENSG00000100532	CGRRF1	0	0	3.4202	0
775	ENSG00000100554	ATP6V1D	9	0	5.24994	0
776	ENSG00000100567	PSMA3	12	0	8.73005	0
777	ENSG00000100575	TIMM9	5	0	7.85268	0
778	ENSG00000100591	AHSA1	10	2	10.0923	0
779	ENSG00000100596	SPTLC2	2	1	9.45023	1
780	ENSG00000100600	LGMN	17	0	13.6441	0
781	ENSG00000100603	SNW1	10	1	20.4271	1
782	ENSG00000100612	DHRS7	8	0	5.28325	0
783	ENSG00000100632	ERH	3	1	6.90398	0
784	ENSG00000100644	HIF1A	44	2	10.2215	1
785	ENSG00000100647	SUSD6	2	0	5.10832	0
786	ENSG00000100650	SRSF5	27	0	6.94847	0
787	ENSG00000100664	EIF5	26	2	7.62123	1
788	ENSG00000100711	ZFYVE21	4	1	8.53164	0
789	ENSG00000100714	MTHFD1	26	0	18.6531	0
790	ENSG00000100722	ZC3H14	11	1	8.48394	1
791	ENSG00000100744	GSKIP	6	0	5.63637	0
792	ENSG00000100764	PSMC1	7	0	6.66433	0
793	ENSG00000100804	PSMB5	13	1	12.4916	1
794	ENSG00000100811	YY1	2	1	6.20071	1
795	ENSG00000100813	ACIN1	85	4	10.0542	1
796	ENSG00000100823	APEX1	12	1	11.5688	1
797	ENSG00000100836	PABPN1	17	2	10.8589	1
798	ENSG00000100865	CINP	9	0	10.2946	0
799	ENSG00000100883	SRP54	11	0	8.3205	0
800	ENSG00000100902	PSMA6	13	0	8.33196	0
801	ENSG00000100906	NFKBIA	3	0	6.55885	0
802	ENSG00000100911	PSME2	8	1	6.96351	1
803	ENSG00000100926	TM9SF1	11	1	12.3459	0
804	ENSG00000100934	SEC23A	23	2	14.0248	1
805	ENSG00000100938	GMPR2	0	0	2.67259	0
806	ENSG00000100941	PNN	4	1	8.53126	1
807	ENSG00000100979	PLTP	0	0	3.76908	0
808	ENSG00000100983	GSS	4	0	11.0664	0
809	ENSG00000100991	TRPC4AP	6	2	7.53629	1
810	ENSG00000100994	PYGB	3	1	5.75627	1
811	ENSG00000100997	ABHD12	0	0	4.48292	0
812	ENSG00000101000	PROCR	1	0	7.96402	0
813	ENSG00000101003	GINS1	0	0	3.59394	0
814	ENSG00000101019	UQCC1	6	0	8.72031	0
815	ENSG00000101079	NDRG3	6	0	8.08492	0
816	ENSG00000101084	RAB5IF	5	1	6.04893	0
817	ENSG00000101109	STK4	0	0	3.7405	0
818	ENSG00000101132	PFDN4	4	0	7.05257	0
819	ENSG00000101138	CSTF1	4	0	7.34459	0
820	ENSG00000101146	RAE1	15	2	8.98872	1
821	ENSG00000101150	TPD52L2	18	0	10.9071	0
822	ENSG00000101152	DNAJC5	3	0	5.32038	0
823	ENSG00000101158	NELFCD	8	0	11.8211	0
824	ENSG00000101160	CTSZ	2	0	8.01857	0
825	ENSG00000101161	PRPF6	5	1	7.4853	1
826	ENSG00000101166	PRELID3B	2	0	5.72287	0
827	ENSG00000101181	MTG2	0	0	2.10336	0
828	ENSG00000101182	PSMA7	9	0	10.4246	0
829	ENSG00000101193	GID8	3	1	8.76747	0
830	ENSG00000101199	ARFGAP1	14	1	8.73958	1
831	ENSG00000101210	EEF1A2	4	0	8.04514	0
832	ENSG00000101224	CDC25B	7	0	7.67156	0
833	ENSG00000101236	RNF24	4	0	5.11916	0
834	ENSG00000101246	ARFRP1	3	0	8.56157	0
835	ENSG00000101266	CSNK2A1	13	1	6.52719	1
836	ENSG00000101290	CDS2	1	0	6.34098	0
837	ENSG00000101294	HM13	16	1	9.09266	1
838	ENSG00000101310	SEC23B	5	0	5.73071	0
839	ENSG00000101335	MYL9	2	0	6.90857	0
840	ENSG00000101337	TM9SF4	7	1	8.23713	0
841	ENSG00000101343	CRNKL1	0	0	4.44801	0
842	ENSG00000101346	POFUT1	4	1	14.1535	0
843	ENSG00000101347	SAMHD1	1	0	6.21266	0
844	ENSG00000101361	NOP56	9	5	13.897	1
845	ENSG00000101363	MANBAL	4	0	5.20236	0
846	ENSG00000101365	IDH3B	22	2	10.4238	0
847	ENSG00000101367	MAPRE1	4	0	9.37305	0
848	ENSG00000101413	RPRD1B	0	0	4.35822	0
849	ENSG00000101421	CHMP4B	3	1	8.27297	1
850	ENSG00000101439	CST3	6	1	7.46359	1
851	ENSG00000101444	AHCY	7	1	6.22864	1
852	ENSG00000101447	FAM83D	17	0	11.8882	0
853	ENSG00000101460	MAP1LC3A	4	2	7.81015	0
854	ENSG00000101474	APMAP	5	1	8.15769	0
855	ENSG00000101557	USP14	19	1	9.31635	1
856	ENSG00000101558	VAPA	4	1	12.3086	1
857	ENSG00000101608	MYL12A	7	0	5.87335	0
858	ENSG00000101654	RNMT	0	0	4.28652	0
859	ENSG00000101782	RIOK3	2	0	5.30726	0
860	ENSG00000101811	CSTF2	7	1	14.2242	1
861	ENSG00000101843	PSMD10	6	0	5.8098	0
862	ENSG00000101856	PGRMC1	5	0	7.45981	0
863	ENSG00000101901	ALG13	0	0	4.67799	0
864	ENSG00000101911	PRPS2	9	0	8.5296	0
865	ENSG00000101928	MOSPD1	0	0	4.65923	0
866	ENSG00000101935	AMMECR1	0	0	4.92208	0
867	ENSG00000101945	SUV39H1	0	0	4.92787	0
868	ENSG00000101955	SRPX	2	0	8.02325	0
869	ENSG00000101972	STAG2	33	1	7.58679	1
870	ENSG00000102007	PLP2	2	0	5.82171	0
871	ENSG00000102024	PLS3	44	1	11.2395	0
872	ENSG00000102030	NAA10	11	2	8.63438	1
873	ENSG00000102038	SMARCA1	21	1	10.321	1
874	ENSG00000102054	RBBP7	29	0	10.9542	0
875	ENSG00000102100	SLC35A2	14	0	6.4773	0
876	ENSG00000102103	PQBP1	22	1	8.42552	1
877	ENSG00000102119	EMD	8	1	10.7827	1
878	ENSG00000102144	1	7	1	9.45126	1
879	ENSG00000102158	MAGT1	13	2	6.98314	1
880	ENSG00000102172	SMS	2	0	17.2578	0
881	ENSG00000102178	UBL4A	4	0	9.16623	0
882	ENSG00000102181	CD99L2	10	0	6.26648	0
883	ENSG00000102189	EEA1	0	0	4.99953	0
884	ENSG00000102218	RP2	2	0	5.22278	0
885	ENSG00000102226	USP11	6	0	6.16564	0
886	ENSG00000102241	HTATSF1	7	1	8.14811	1
887	ENSG00000102265	TIMP1	6	0	6.98947	0
888	ENSG00000102287	GABRE	2	0	5.68997	0
889	ENSG00000102309	PIN4	3	0	9.56125	0
890	ENSG00000102312	PORCN	3	0	6.15033	0
891	ENSG00000102316	MAGED2	81	1	13.0513	1
892	ENSG00000102317	RBM3	3	0	6.49583	0
893	ENSG00000102390	PBDC1	5	1	7.62507	0
894	ENSG00000102393	GLA	3	1	12.4818	1
895	ENSG00000102401	ARMCX3	11	0	7.4515	0
896	ENSG00000102409	BEX4	2	0	5.16462	0
897	ENSG00000102471	NDFIP2	7	1	5.52791	0
898	ENSG00000102531	FNDC3A	15	0	11.2697	0
899	ENSG00000102554	KLF5	3	1	8.49272	0
900	ENSG00000102572	STK24	10	2	13.0905	0
901	ENSG00000102580	DNAJC3	0	0	4.61905	0
902	ENSG00000102595	UGGT2	13	0	8.34564	0
903	ENSG00000102753	KPNA3	2	1	9.06994	1
904	ENSG00000102755	FLT1	22	1	9.73702	0
905	ENSG00000102804	TSC22D1	1	0	5.6417	0
906	ENSG00000102854	MSLN	27	0	8.67331	0
907	ENSG00000102858	MGRN1	0	0	3.95857	0
908	ENSG00000102882	MAPK3	7	0	5.30362	0
909	ENSG00000102898	NUTF2	6	0	6.95758	0
910	ENSG00000102900	NUP93	26	2	9.23724	1
911	ENSG00000102901	CENPT	0	0	4.85003	0
912	ENSG00000102908	NFAT5	13	0	6.1664	0
913	ENSG00000102910	LONP2	5	0	10.2594	0
914	ENSG00000102931	ARL2BP	3	0	5.79526	0
915	ENSG00000102977	ACD	0	0	2.83699	0
916	ENSG00000102978	POLR2C	4	2	6.71251	1
917	ENSG00000103005	USB1	0	0	4.52031	0
918	ENSG00000103018	CYB5B	8	1	5.55755	0
919	ENSG00000103024	NME3	1	0	5.33075	0
920	ENSG00000103034	NDRG4	0	0	2.28482	0
921	ENSG00000103035	PSMD7	11	1	6.92888	1
922	ENSG00000103121	CMC2	15	0	7.75802	0
923	ENSG00000103145	HCFC1R1	0	0	4.10112	0
924	ENSG00000103148	NPRL3	0	0	4.42232	0
925	ENSG00000103152	MPG	10	0	6.07846	0
926	ENSG00000103175	WFDC1	7	0	9.10329	0
927	ENSG00000103187	COTL1	4	1	5.2583	1
928	ENSG00000103194	USP10	1	1	6.61972	1
929	ENSG00000103196	CRISPLD2	3	0	7.01908	0
930	ENSG00000103202	NME4	6	0	5.34937	0
931	ENSG00000103257	SLC7A5	3	1	12.0601	0
932	ENSG00000103266	STUB1	11	2	7.95866	1
933	ENSG00000103274	NUBP1	0	0	4.86392	0
934	ENSG00000103275	UBE2I	24	0	5.62331	0
935	ENSG00000103342	GSPT1	35	1	12.1273	1
936	ENSG00000103351	CLUAP1	0	0	1.347	0
937	ENSG00000103353	UBFD1	6	1	10.1361	0
938	ENSG00000103363	ELOB	8	1	7.20299	1
939	ENSG00000103381	CPPED1	3	0	8.07068	0
940	ENSG00000103415	HMOX2	25	0	7.01412	0
941	ENSG00000103423	DNAJA3	13	0	7.74789	0
942	ENSG00000103429	BFAR	1	0	5.04808	0
943	ENSG00000103494	RPGRIP1L	1	0	5.08498	0
944	ENSG00000103495	MAZ	21	0	12.3795	0
945	ENSG00000103496	STX4	2	0	5.32071	0
946	ENSG00000103502	CDIPT	0	0	4.16295	0
947	ENSG00000103512	NOMO1	16	2	10.819	0
948	ENSG00000103544	VPS35L	0	0	3.61291	0
949	ENSG00000103549	RNF40	1	0	9.05867	0
950	ENSG00000103550	KNOP1	0	0	2.72149	0
951	ENSG00000103591	AAGAB	3	0	5.64117	0
952	ENSG00000103657	HERC1	0	0	0.582086	0
953	ENSG00000103671	TRIP4	0	0	3.16846	0
954	ENSG00000103769	RAB11A	10	0	6.97897	0
955	ENSG00000103855	CD276	25	0	13.2936	0
956	ENSG00000103888	CEMIP	30	0	18.3169	0
957	ENSG00000103966	EHD4	8	0	9.51106	0
958	ENSG00000103978	TMEM87A	9	0	6.9798	0
959	ENSG00000104131	EIF3J	9	1	6.06927	1
960	ENSG00000104147	OIP5	1	0	8.79973	0
961	ENSG00000104164	BLOC1S6	10	1	7.53613	1
962	ENSG00000104221	BRF2	0	0	1.97656	0
963	ENSG00000104231	ZFAND1	7	0	8.72026	0
964	ENSG00000104267	CA2	0	0	3.5796	0
965	ENSG00000104299	INTS9	0	0	2.56563	0
966	ENSG00000104320	NBN	1	0	5.14179	0
967	ENSG00000104324	CPQ	3	0	6.31316	0
968	ENSG00000104325	DECR1	5	0	10.5136	0
969	ENSG00000104331	IMPAD1	3	2	8.47096	0
970	ENSG00000104332	SFRP1	3	0	7.71505	0
971	ENSG00000104341	LAPTM4B	12	1	6.36896	1
972	ENSG00000104343	UBE2W	4	2	7.49814	1
973	ENSG00000104368	PLAT	11	0	6.0551	0
974	ENSG00000104375	STK3	3	0	8.19224	0
975	ENSG00000104388	RAB2A	4	1	9.30064	1
976	ENSG00000104408	EIF3E	13	1	7.71395	1
977	ENSG00000104412	EMC2	2	0	8.16121	0
978	ENSG00000104419	NDRG1	28	0	10.2394	0
979	ENSG00000104435	STMN2	2	1	9.52258	1
980	ENSG00000104442	ARMC1	5	2	8.1063	0
981	ENSG00000104447	TRPS1	0	0	1.63299	0
982	ENSG00000104472	CHRAC1	1	0	6.98175	0
983	ENSG00000104518	GSDMD	0	0	2.41952	0
984	ENSG00000104522	TSTA3	0	0	3.94338	0
985	ENSG00000104529	EEF1D	34	0	8.40736	0
986	ENSG00000104549	SQLE	5	1	7.91621	0
987	ENSG00000104611	SH2D4A	0	0	3.79332	0
988	ENSG00000104613	INTS10	5	0	6.83444	0
989	ENSG00000104635	SLC39A14	23	1	9.56905	0
990	ENSG00000104660	LEPROTL1	6	0	7.32437	0
991	ENSG00000104671	DCTN6	5	0	7.33525	0
992	ENSG00000104679	R3HCC1	0	0	3.68853	0
993	ENSG00000104687	GSR	9	1	11.2089	1
994	ENSG00000104695	PPP2CB	0	0	4.37879	0
995	ENSG00000104723	TUSC3	29	2	15.7395	1
996	ENSG00000104738	MCM4	18	1	7.8122	1
997	ENSG00000104756	KCTD9	0	0	4.05905	0
998	ENSG00000104763	ASAH1	21	1	8.1865	1
999	ENSG00000104765	BNIP3L	14	1	5.52264	1
1000	ENSG00000104783	KCNN4	10	0	9.51392	0
1001	ENSG00000104805	NUCB1	4	2	10.8362	1
1002	ENSG00000104823	ECH1	4	0	11.2703	0
1003	ENSG00000104824	HNRNPL	22	1	17.0932	1
1004	ENSG00000104835	SARS2	0	0	3.65769	0
1005	ENSG00000104852	SNRNP70	15	1	6.25348	1
1006	ENSG00000104853	CLPTM1	8	0	6.13023	0
1007	ENSG00000104859	CLASRP	0	0	2.32377	0
1008	ENSG00000104870	FCGRT	6	0	6.2999	0
1009	ENSG00000104872	PIH1D1	4	0	5.59257	0
1010	ENSG00000104881	PPP1R13L	0	0	1.08226	0
1011	ENSG00000104884	ERCC2	0	0	3.03082	0
1012	ENSG00000104886	PLEKHJ1	2	0	6.27846	0
1013	ENSG00000104889	RNASEH2A	3	0	8.97475	0
1014	ENSG00000104897	SF3A2	2	1	11.2943	1
1015	ENSG00000104904	OAZ1	8	2	10.9651	1
1016	ENSG00000104907	TRMT1	15	0	7.76222	0
1017	ENSG00000104960	PTOV1	35	1	8.54539	0
1018	ENSG00000104964	AES	4	0	6.00671	0
1019	ENSG00000104969	SGTA	0	0	4.20012	0
1020	ENSG00000105011	ASF1B	7	0	6.06027	0
1021	ENSG00000105058	FAM32A	7	0	6.90762	0
1022	ENSG00000105171	POP4	3	0	9.96468	0
1023	ENSG00000105185	PDCD5	6	2	6.36581	1
1024	ENSG00000105193	RPS16	4	0	5.57317	0
1025	ENSG00000105197	TIMM50	14	0	8.3722	0
1026	ENSG00000105202	FBL	17	0	12.1751	0
1027	ENSG00000105221	AKT2	0	0	2.16246	0
1028	ENSG00000105223	PLD3	21	1	10.9913	0
1029	ENSG00000105254	TBCB	12	2	8.33659	0
1030	ENSG00000105258	POLR2I	1	0	5.14228	0
1031	ENSG00000105270	CLIP3	2	1	7.29857	1
1032	ENSG00000105281	SLC1A5	18	0	7.7715	0
1033	ENSG00000105323	HNRNPUL1	109	2	9.10087	1
1034	ENSG00000105329	TGFB1	3	0	13.7373	0
1035	ENSG00000105341	DMAC2	18	0	7.84307	0
1036	ENSG00000105355	PLIN3	17	2	8.53484	0
1037	ENSG00000105364	MRPL4	18	0	5.638	0
1038	ENSG00000105372	RPS19	6	1	8.06692	1
1039	ENSG00000105373	NOP53	5	1	10.5638	1
1040	ENSG00000105379	ETFB	7	2	9.68727	0
1041	ENSG00000105393	BABAM1	4	0	11.7775	0
1042	ENSG00000105401	CDC37	9	1	15.8029	1
1043	ENSG00000105402	NAPA	19	1	9.84762	1
1044	ENSG00000105404	RABAC1	9	1	7.69432	0
1045	ENSG00000105426	PTPRS	1	0	5.41251	0
1046	ENSG00000105438	KDELR1	6	1	10.3264	1
1047	ENSG00000105447	GRWD1	1	0	6.33931	0
1048	ENSG00000105472	CLEC11A	1	0	5.25333	0
1049	ENSG00000105518	TMEM205	19	0	5.86818	0
1050	ENSG00000105552	BCAT2	1	0	9.09369	0
1051	ENSG00000105568	PPP2R1A	17	3	12.9603	1
1052	ENSG00000105576	TNPO2	0	0	2.45878	0
1053	ENSG00000105583	WDR83OS	4	1	8.16695	0
1054	ENSG00000105612	DNASE2	5	0	6.13514	0
1055	ENSG00000105618	PRPF31	8	1	7.04151	1
1056	ENSG00000105640	RPL18A	5	1	9.63897	1
1057	ENSG00000105655	ISYNA1	0	0	3.61476	0
1058	ENSG00000105669	COPE	30	2	8.73694	1
1059	ENSG00000105671	DDX49	5	0	8.20009	0
1060	ENSG00000105676	ARMC6	4	0	6.02616	0
1061	ENSG00000105677	TMEM147	5	1	7.92317	0
1062	ENSG00000105696	TMEM59L	4	0	8.56136	0
1063	ENSG00000105700	KXD1	16	0	8.52314	0
1064	ENSG00000105701	FKBP8	6	1	16.4494	1
1065	ENSG00000105705	SUGP1	0	0	1.48022	0
1066	ENSG00000105755	ETHE1	0	0	4.88076	0
1067	ENSG00000105793	GTPBP10	1	0	10.365	0
1068	ENSG00000105810	CDK6	6	0	8.20296	0
1069	ENSG00000105819	PMPCB	10	1	10.2527	1
1070	ENSG00000105821	DNAJC2	0	0	4.54214	0
1071	ENSG00000105825	TFPI2	4	0	7.33896	0
1072	ENSG00000105829	BET1	3	0	6.59305	0
1073	ENSG00000105835	NAMPT	6	2	17.5552	1
1074	ENSG00000105849	TWISTNB	1	0	5.5357	0
1075	ENSG00000105854	PON2	13	1	9.61762	1
1076	ENSG00000105879	CBLL1	0	0	4.2219	0
1077	ENSG00000105887	MTPN	2	0	6.82366	0
1078	ENSG00000105894	PTN	2	0	7.15103	0
1079	ENSG00000105939	ZC3HAV1	7	0	5.52838	0
1080	ENSG00000105953	OGDH	17	1	7.3373	1
1081	ENSG00000105968	H2AFV	12	1	7.23326	0
1082	ENSG00000105971	CAV2	6	0	10.1312	0
1083	ENSG00000105974	CAV1	0	0	3.42834	0
1084	ENSG00000105976	MET	3	0	5.45679	0
1085	ENSG00000105983	LMBR1	0	0	3.48441	0
1086	ENSG00000105993	DNAJB6	6	1	8.7615	1
1087	ENSG00000106028	SSBP1	6	1	10.2388	1
1088	ENSG00000106049	HIBADH	1	0	6.14229	0
1089	ENSG00000106052	TAX1BP1	21	1	7.32386	0
1090	ENSG00000106066	CPVL	6	0	9.354	0
1091	ENSG00000106077	ABHD11	0	0	4.02041	0
1092	ENSG00000106080	FKBP14	3	1	7.19205	0
1093	ENSG00000106105	GARS	7	2	11.9876	1
1094	ENSG00000106144	CASP2	1	0	6.35244	0
1095	ENSG00000106153	CHCHD2	2	0	5.63668	0
1096	ENSG00000106211	HSPB1	3	0	7.23669	0
1097	ENSG00000106244	PDAP1	3	1	9.30873	1
1098	ENSG00000106245	BUD31	5	1	7.87058	1
1099	ENSG00000106263	EIF3B	16	3	10.7024	1
1100	ENSG00000106268	NUDT1	6	0	7.96124	0
1101	ENSG00000106290	TAF6	0	0	4.82322	0
1102	ENSG00000106299	WASL	1	1	6.3392	1
1103	ENSG00000106305	AIMP2	13	1	6.74052	1
1104	ENSG00000106333	PCOLCE	6	1	9.02304	0
1105	ENSG00000106344	RBM28	5	1	8.66256	1
1106	ENSG00000106348	IMPDH1	22	0	12.0249	0
1107	ENSG00000106355	5	4	0	7.45857	0
1108	ENSG00000106366	SERPINE1	0	0	4.9808	0
1109	ENSG00000106367	AP1S1	3	1	7.20136	1
1110	ENSG00000106397	PLOD3	11	1	10.2082	0
1111	ENSG00000106399	RPA3	4	0	9.39528	0
1112	ENSG00000106400	ZNHIT1	1	0	5.81687	0
1113	ENSG00000106443	PHF14	3	0	7.15803	0
1114	ENSG00000106460	TMEM106B	5	0	10.6811	0
1115	ENSG00000106477	CEP41	0	0	3.40274	0
1116	ENSG00000106538	RARRES2	0	0	4.0226	0
1117	ENSG00000106546	AHR	6	0	8.58223	0
1118	ENSG00000106554	CHCHD3	6	1	9.16522	0
1119	ENSG00000106588	PSMA2	6	0	7.49306	0
1120	ENSG00000106591	MRPL32	4	0	5.04397	0
1121	ENSG00000106603	COA1	1	0	6.71016	0
1122	ENSG00000106605	BLVRA	0	0	4.25487	0
1123	ENSG00000106608	URGCP	0	0	0.677003	0
1124	ENSG00000106609	TMEM248	2	0	6.56483	0
1125	ENSG00000106615	RHEB	5	1	7.09688	1
1126	ENSG00000106624	AEBP1	17	2	11.034	1
1127	ENSG00000106635	BCL7B	4	0	8.29849	0
1128	ENSG00000106636	YKT6	5	1	5.23351	1
1129	ENSG00000106638	TBL2	9	0	17.6045	0
1130	ENSG00000106682	EIF4H	10	2	10.4312	1
1131	ENSG00000106723	SPIN1	1	0	7.8279	0
1132	ENSG00000106771	TMEM245	0	0	4.8317	0
1133	ENSG00000106799	TGFBR1	6	0	10.2813	0
1134	ENSG00000106803	SEC61B	0	0	4.81503	0
1135	ENSG00000106853	PTGR1	7	0	6.10231	0
1136	ENSG00000106991	ENG	15	1	6.85113	0
1137	ENSG00000106992	AK1	1	0	5.13763	0
1138	ENSG00000107020	PLGRKT	0	0	2.48613	0
1139	ENSG00000107130	NCS1	2	1	6.95735	1
1140	ENSG00000107164	FUBP3	6	2	8.35564	0
1141	ENSG00000107175	CREB3	6	1	11.2644	1
1142	ENSG00000107201	DDX58	11	1	11.859	1
1143	ENSG00000107223	EDF1	3	1	6.81018	0
1144	ENSG00000107262	BAG1	1	0	5.00936	0
1145	ENSG00000107281	NPDC1	1	0	11.2615	0
1146	ENSG00000107341	UBE2R2	1	0	5.14817	0
1147	ENSG00000107371	EXOSC3	4	0	6.58282	0
1148	ENSG00000107372	ZFAND5	8	0	6.83512	0
1149	ENSG00000107438	PDLIM1	2	0	7.41802	0
1150	ENSG00000107562	CXCL12	3	0	7.97664	0
1151	ENSG00000107566	ERLIN1	11	0	7.45949	0
1152	ENSG00000107581	EIF3A	39	3	10.9268	1
1153	ENSG00000107625	DDX50	0	0	3.71173	0
1154	ENSG00000107643	MAPK8	16	0	8.11002	0
1155	ENSG00000107651	SEC23IP	0	0	4.79135	0
1156	ENSG00000107679	PLEKHA1	1	1	7.34058	0
1157	ENSG00000107738	VSIR	0	0	4.41968	0
1158	ENSG00000107745	MICU1	4	1	5.94938	0
1159	ENSG00000107758	PPP3CB	4	0	5.96111	0
1160	ENSG00000107789	MINPP1	3	1	7.0527	0
1161	ENSG00000107796	ACTA2	6	1	8.84895	0
1162	ENSG00000107798	LIPA	6	0	9.9455	0
1163	ENSG00000107819	SFXN3	4	1	6.10042	0
1164	ENSG00000107833	NPM3	2	0	8.82856	0
1165	ENSG00000107854	TNKS2	2	0	6.58791	0
1166	ENSG00000107874	CUEDC2	3	0	10.4386	0
1167	ENSG00000107929	LARP4B	1	0	5.74687	0
1168	ENSG00000107937	GTPBP4	8	2	14.0366	1
1169	ENSG00000107949	BCCIP	9	0	9.31501	0
1170	ENSG00000107959	PITRM1	12	1	11.4528	1
1171	ENSG00000107984	1	2	0	6.12823	0
1172	ENSG00000108010	GLRX3	9	0	7.70999	0
1173	ENSG00000108039	XPNPEP1	3	1	6.26986	1
1174	ENSG00000108061	SHOC2	1	0	5.09741	0
1175	ENSG00000108064	TFAM	3	0	9.57557	0
1176	ENSG00000108091	CCDC6	1	0	5.48899	0
1177	ENSG00000108094	CUL2	21	1	12.4372	1
1178	ENSG00000108106	UBE2S	6	1	12.28	1
1179	ENSG00000108107	RPL28	4	1	5.61221	1
1180	ENSG00000108176	DNAJC12	0	0	4.76148	0
1181	ENSG00000108179	PPIF	5	2	8.81401	1
1182	ENSG00000108219	TSPAN14	6	0	5.31199	0
1183	ENSG00000108256	NUFIP2	7	0	9.46397	0
1184	ENSG00000108298	RPL19	10	2	7.65751	1
1185	ENSG00000108344	PSMD3	11	1	8.82506	1
1186	ENSG00000108384	RAD51C	6	0	6.43704	0
1187	ENSG00000108406	DHX40	0	0	3.162	0
1188	ENSG00000108424	KPNB1	43	6	14.2655	1
1189	ENSG00000108433	GOSR2	8	0	6.80486	0
1190	ENSG00000108439	PNPO	6	0	7.26275	0
1191	ENSG00000108468	CBX1	6	1	12.165	0
1192	ENSG00000108515	ENO3	7	0	10.6069	0
1193	ENSG00000108518	PFN1	4	1	9.41929	1
1194	ENSG00000108528	SLC25A11	6	2	8.93205	0
1195	ENSG00000108559	NUP88	2	1	18.399	1
1196	ENSG00000108561	C1QBP	8	2	8.46257	1
1197	ENSG00000108578	BLMH	9	1	7.65162	0
1198	ENSG00000108582	CPD	15	2	11.8858	1
1199	ENSG00000108587	GOSR1	8	1	8.32033	1
1200	ENSG00000108588	CCDC47	23	1	8.92033	1
1201	ENSG00000108590	MED31	1	1	6.96226	0
1202	ENSG00000108591	DRG2	10	0	5.01873	0
1203	ENSG00000108592	FTSJ3	3	1	6.84055	1
1204	ENSG00000108604	SMARCD2	3	0	7.812	0
1205	ENSG00000108639	SYNGR2	10	1	9.22657	1
1206	ENSG00000108651	UTP6	8	3	11.4759	1
1207	ENSG00000108654	DDX5	39	2	13.6293	1
1208	ENSG00000108669	CYTH1	0	0	-0.0606061	0
1209	ENSG00000108671	PSMD11	18	2	9.07227	1
1210	ENSG00000108679	LGALS3BP	10	0	7.32368	0
1211	ENSG00000108688	CCL7	0	0	4.48174	0
1212	ENSG00000108691	CCL2	2	0	8.1621	0
1213	ENSG00000108774	RAB5C	12	1	8.39164	1
1214	ENSG00000108788	MLX	7	1	7.32302	0
1215	ENSG00000108797	CNTNAP1	7	0	7.16626	0
1216	ENSG00000108821	COL1A1	12	4	13.0272	1
1217	ENSG00000108826	MRPL27	3	0	10.2118	0
1218	ENSG00000108828	VAT1	14	0	7.45592	0
1219	ENSG00000108829	LRRC59	3	1	12.3246	0
1220	ENSG00000108848	LUC7L3	4	2	5.93458	1
1221	ENSG00000108861	DUSP3	3	0	6.20825	0
1222	ENSG00000108883	EFTUD2	64	5	9.44684	1
1223	ENSG00000108946	PRKAR1A	47	1	8.63995	1
1224	ENSG00000108953	YWHAE	9	0	7.56629	0
1225	ENSG00000108961	RANGRF	0	0	3.56014	0
1226	ENSG00000109016	DHRS7B	0	0	2.48818	0
1227	ENSG00000109046	WSB1	10	0	6.66942	0
1228	ENSG00000109062	SLC9A3R1	5	0	7.29351	0
1229	ENSG00000109079	TNFAIP1	7	1	6.64467	1
1230	ENSG00000109083	IFT20	0	0	3.72446	0
1231	ENSG00000109084	TMEM97	1	0	5.15411	0
1232	ENSG00000109099	PMP22	1	0	5.53948	0
1233	ENSG00000109111	SUPT6H	0	0	4.73076	0
1234	ENSG00000109113	RAB34	15	0	9.85405	0
1235	ENSG00000109133	TMEM33	6	0	5.4979	0
1236	ENSG00000109171	SLAIN2	3	1	14.0871	1
1237	ENSG00000109180	OCIAD1	14	0	5.84771	0
1238	ENSG00000109184	DCUN1D4	5	0	5.43258	0
1239	ENSG00000109220	CHIC2	1	1	6.6239	0
1240	ENSG00000109255	NMU	4	0	9.20849	0
1241	ENSG00000109270	LAMTOR3	2	0	5.05807	0
1242	ENSG00000109320	NFKB1	23	0	16.4552	0
1243	ENSG00000109321	AREG	2	0	5.43467	0
1244	ENSG00000109332	UBE2D3	45	1	8.66478	1
1245	ENSG00000109390	NDUFC1	0	0	3.13199	0
1246	ENSG00000109445	ZNF330	5	0	8.09453	0
1247	ENSG00000109472	CPE	2	0	6.78071	0
1248	ENSG00000109475	RPL34	10	1	9.54357	1
1249	ENSG00000109519	GRPEL1	3	2	9.31249	1
1250	ENSG00000109534	GAR1	6	2	5.73557	1
1251	ENSG00000109536	FRG1	3	0	9.09677	0
1252	ENSG00000109606	DHX15	11	3	8.99652	1
1253	ENSG00000109610	SOD3	0	0	2.7483	0
1254	ENSG00000109625	CPZ	6	0	5.53045	0
1255	ENSG00000109674	NEIL3	0	0	4.53862	0
1256	ENSG00000109736	MFSD10	3	0	9.15393	0
1257	ENSG00000109743	BST1	0	0	4.86872	0
1258	ENSG00000109775	UFSP2	2	0	6.28142	0
1259	ENSG00000109805	NCAPG	7	1	11.0297	0
1260	ENSG00000109814	UGDH	6	1	8.40393	0
1261	ENSG00000109846	CRYAB	5	0	5.85375	0
1262	ENSG00000109854	HTATIP2	12	0	5.67014	0
1263	ENSG00000109861	CTSC	8	0	6.81188	0
1264	ENSG00000109881	CCDC34	5	0	6.53824	0
1265	ENSG00000109911	ELP4	0	0	1.24163	0
1266	ENSG00000109917	ZPR1	2	1	6.21384	1
1267	ENSG00000109919	MTCH2	3	1	12.6241	1
1268	ENSG00000109920	FNBP4	1	0	5.52638	0
1269	ENSG00000109929	SC5D	5	0	5.84582	0
1270	ENSG00000109971	HSPA8	44	2	11.6297	1
1271	ENSG00000110031	LPXN	2	0	6.47776	0
1272	ENSG00000110047	EHD1	18	2	6.01452	1
1273	ENSG00000110048	OSBP	2	1	11.9129	1
1274	ENSG00000110075	PPP6R3	27	2	5.72897	1
1275	ENSG00000110090	CPT1A	4	0	5.48534	0
1276	ENSG00000110092	CCND1	2	1	6.41734	1
1277	ENSG00000110104	CCDC86	3	0	14.5467	0
1278	ENSG00000110107	PRPF19	16	4	10.2464	1
1279	ENSG00000110108	TMEM109	8	0	9.80581	0
1280	ENSG00000110172	CHORDC1	10	0	6.97499	0
1281	ENSG00000110195	FOLR1	4	0	5.1756	0
1282	ENSG00000110200	ANAPC15	3	0	6.24922	0
1283	ENSG00000110218	PANX1	4	0	5.03223	0
1284	ENSG00000110321	EIF4G2	85	5	19.3508	1
1285	ENSG00000110367	DDX6	17	1	6.16754	1
1286	ENSG00000110429	FBXO3	0	0	4.32224	0
1287	ENSG00000110435	PDHX	1	0	5.02784	0
1288	ENSG00000110442	COMMD9	3	0	6.59798	0
1289	ENSG00000110492	MDK	0	0	4.19541	0
1290	ENSG00000110536	PTPMT1	3	0	5.71769	0
1291	ENSG00000110583	NAA40	0	0	3.38777	0
1292	ENSG00000110619	CARS	2	0	6.26134	0
1293	ENSG00000110651	CD81	28	0	12.5889	0
1294	ENSG00000110700	RPS13	3	1	5.54881	1
1295	ENSG00000110711	AIP	2	0	11.3067	0
1296	ENSG00000110713	NUP98	40	4	17.724	1
1297	ENSG00000110717	NDUFS8	13	0	5.12053	0
1298	ENSG00000110721	CHKA	2	1	8.97212	0
1299	ENSG00000110768	GTF2H1	4	1	8.37511	1
1300	ENSG00000110801	PSMD9	13	1	5.90267	1
1301	ENSG00000110841	PPFIBP1	10	1	8.43712	0
1302	ENSG00000110880	CORO1C	27	2	5.80106	1
1303	ENSG00000110906	KCTD10	7	1	12.7023	1
1304	ENSG00000110917	MLEC	2	0	5.304	0
1305	ENSG00000110955	ATP5F1B	22	1	9.05099	0
1306	ENSG00000110958	PTGES3	9	0	11.2451	0
1307	ENSG00000111011	RSRC2	2	1	6.36188	0
1308	ENSG00000111057	KRT18	14	0	11.9245	0
1309	ENSG00000111142	METAP2	49	2	13.3488	0
1310	ENSG00000111144	LTA4H	13	2	17.0462	1
1311	ENSG00000111145	ELK3	2	0	9.25557	0
1312	ENSG00000111196	MAGOHB	7	0	7.27025	0
1313	ENSG00000111203	ITFG2	0	0	4.04603	0
1314	ENSG00000111229	ARPC3	1	1	9.61197	1
1315	ENSG00000111231	GPN3	2	0	6.15701	0
1316	ENSG00000111237	VPS29	12	2	9.54858	0
1317	ENSG00000111247	RAD51AP1	0	0	2.87071	0
1318	ENSG00000111276	CDKN1B	1	0	5.21986	0
1319	ENSG00000111300	NAA25	0	0	4.52413	0
1320	ENSG00000111321	LTBR	18	1	8.371	1
1321	ENSG00000111328	CDK2AP1	6	0	6.15655	0
1322	ENSG00000111335	OAS2	8	0	9.27655	0
1323	ENSG00000111341	MGP	1	0	5.10281	0
1324	ENSG00000111358	GTF2H3	3	1	6.89003	1
1325	ENSG00000111361	EIF2B1	6	0	10.0511	0
1326	ENSG00000111364	DDX55	0	0	3.5678	0
1327	ENSG00000111371	SLC38A1	19	0	7.49932	0
1328	ENSG00000111445	RFC5	9	0	7.89579	0
1329	ENSG00000111481	COPZ1	36	1	8.33868	1
1330	ENSG00000111530	CAND1	15	0	7.22968	0
1331	ENSG00000111540	RAB5B	7	1	7.74283	1
1332	ENSG00000111581	NUP107	0	0	4.1782	0
1333	ENSG00000111596	CNOT2	4	1	6.55006	1
1334	ENSG00000111605	CPSF6	5	0	6.27303	0
1335	ENSG00000111615	KRR1	11	2	9.0693	1
1336	ENSG00000111639	MRPL51	6	0	6.45284	0
1337	ENSG00000111640	GAPDH	23	2	11.939	1
1338	ENSG00000111641	NOP2	40	1	9.02691	1
1339	ENSG00000111642	CHD4	47	1	10.8659	0
1340	ENSG00000111652	COPS7A	22	0	6.47788	0
1341	ENSG00000111665	CDCA3	2	0	5.24234	0
1342	ENSG00000111667	USP5	8	1	14.0617	1
1343	ENSG00000111669	TPI1	5	0	9.25806	0
1344	ENSG00000111711	GOLT1B	5	1	8.3686	0
1345	ENSG00000111716	LDHB	4	0	13.7309	0
1346	ENSG00000111726	CMAS	0	0	2.22984	0
1347	ENSG00000111737	RAB35	1	1	6.62441	1
1348	ENSG00000111775	COX6A1	2	0	7.99035	0
1349	ENSG00000111786	SRSF9	2	0	5.62483	0
1350	ENSG00000111790	FGFR1OP2	6	1	5.47385	0
1351	ENSG00000111799	COL12A1	114	0	11.0779	0
1352	ENSG00000111802	TDP2	2	0	7.68067	0
1353	ENSG00000111832	RWDD1	4	1	8.56817	1
1354	ENSG00000111843	TMEM14C	4	0	8.60534	0
1355	ENSG00000111845	PAK1IP1	2	0	5.59126	0
1356	ENSG00000111875	ASF1A	0	0	3.64016	0
1357	ENSG00000111897	SERINC1	2	0	10.9641	0
1358	ENSG00000111906	HDDC2	4	0	6.54927	0
1359	ENSG00000111907	TPD52L1	10	0	10.3178	0
1360	ENSG00000112062	MAPK14	10	1	13.5483	1
1361	ENSG00000112078	KCTD20	4	0	6.33417	0
1362	ENSG00000112079	STK38	4	2	10.7621	0
1363	ENSG00000112081	SRSF3	8	0	6.8929	0
1364	ENSG00000112096	SOD2	28	0	6.57162	0
1365	ENSG00000112110	MRPL18	3	0	8.96746	0
1366	ENSG00000112118	MCM3	43	6	9.16419	1
1367	ENSG00000112149	CD83	0	0	4.81145	0
1368	ENSG00000112186	CAP2	2	0	5.28023	0
1369	ENSG00000112200	ZNF451	0	0	3.20731	0
1370	ENSG00000112208	BAG2	1	0	7.08858	0
1371	ENSG00000112210	RAB23	2	1	6.74371	1
1372	ENSG00000112237	CCNC	15	1	12.7272	0
1373	ENSG00000112249	ASCC3	6	2	6.13244	1
1374	ENSG00000112304	ACOT13	1	1	5.11571	0
1375	ENSG00000112305	SMAP1	4	1	6.24705	0
1376	ENSG00000112306	RPS12	4	1	6.29736	1
1377	ENSG00000112312	GMNN	3	0	8.41199	0
1378	ENSG00000112335	SNX3	5	0	6.51527	0
1379	ENSG00000112339	HBS1L	9	1	6.87503	1
1380	ENSG00000112378	PERP	1	0	7.25389	0
1381	ENSG00000112473	SLC39A7	16	0	7.8526	0
1382	ENSG00000112514	CUTA	4	0	6.9991	0
1383	ENSG00000112576	CCND3	20	1	5.1205	1
1384	ENSG00000112578	BYSL	2	0	6.34404	0
1385	ENSG00000112651	MRPL2	4	0	8.98004	0
1386	ENSG00000112655	PTK7	39	1	10.8125	1
1387	ENSG00000112667	DNPH1	3	0	5.68407	0
1388	ENSG00000112695	COX7A2	0	0	4.72929	0
1389	ENSG00000112697	TMEM30A	6	1	6.37095	1
1390	ENSG00000112699	GMDS	2	0	5.84061	0
1391	ENSG00000112742	TTK	0	0	4.54743	0
1392	ENSG00000112773	TENT5A	8	0	7.07145	0
1393	ENSG00000112851	ERBIN	23	0	6.5329	0
1394	ENSG00000112893	MAN2A1	1	0	7.48721	0
1395	ENSG00000112902	SEMA5A	7	0	13.6666	0
1396	ENSG00000112972	HMGCS1	8	1	10.9302	0
1397	ENSG00000112977	DAP	1	0	7.94112	0
1398	ENSG00000112983	BRD8	25	0	9.74588	0
1399	ENSG00000112984	KIF20A	4	0	14.9988	0
1400	ENSG00000112992	NNT	0	0	4.63803	0
1401	ENSG00000112996	MRPS30	3	0	6.83126	0
1402	ENSG00000113013	HSPA9	14	2	11.3577	0
1403	ENSG00000113048	MRPS27	12	0	12.817	0
1404	ENSG00000113068	PFDN1	3	1	9.5694	0
1405	ENSG00000113070	HBEGF	1	0	5.46784	0
1406	ENSG00000113083	LOX	4	1	6.08484	0
1407	ENSG00000113140	SPARC	1	0	6.76076	0
1408	ENSG00000113141	IK	9	3	9.20587	1
1409	ENSG00000113161	HMGCR	10	1	8.6322	0
1410	ENSG00000113194	FAF2	3	1	7.69195	1
1411	ENSG00000113272	THG1L	2	0	10.3609	0
1412	ENSG00000113282	CLINT1	25	1	12.9318	0
1413	ENSG00000113312	TTC1	4	0	6.32057	0
1414	ENSG00000113328	CCNG1	5	2	8.60772	1
1415	ENSG00000113368	LMNB1	19	1	11.4557	0
1416	ENSG00000113384	GOLPH3	7	2	7.77806	1
1417	ENSG00000113387	SUB1	1	0	5.33796	0
1418	ENSG00000113389	3	8	0	6.9058	0
1419	ENSG00000113407	TARS	44	3	8.20498	1
1420	ENSG00000113456	RAD1	7	0	6.90732	0
1421	ENSG00000113460	BRIX1	2	0	8.71401	0
1422	ENSG00000113552	GNPDA1	14	0	6.08784	0
1423	ENSG00000113558	SKP1	12	0	8.19072	0
1424	ENSG00000113569	NUP155	13	0	6.06757	0
1425	ENSG00000113575	PPP2CA	7	1	8.23352	1
1426	ENSG00000113580	NR3C1	18	0	6.40846	0
1427	ENSG00000113615	SEC24A	5	0	8.55257	0
1428	ENSG00000113621	TXNDC15	5	0	7.2122	0
1429	ENSG00000113643	RARS	12	1	11.5029	1
1430	ENSG00000113648	H2AFY	26	1	9.20963	1
1431	ENSG00000113649	TCERG1	14	2	13.2841	0
1432	ENSG00000113657	DPYSL3	6	1	5.73532	1
1433	ENSG00000113658	SMAD5	2	0	5.35084	0
1434	ENSG00000113712	CSNK1A1	27	2	7.37	1
1435	ENSG00000113719	ERGIC1	5	0	6.32466	0
1436	ENSG00000113721	PDGFRB	3	0	7.55408	0
1437	ENSG00000113732	ATP6V0E1	9	0	6.55124	0
1438	ENSG00000113739	STC2	2	0	8.62609	0
1439	ENSG00000113758	DBN1	14	1	9.14667	0
1440	ENSG00000113810	SMC4	43	3	13.7339	0
1441	ENSG00000113811	SELENOK	0	0	4.13692	0
1442	ENSG00000113812	ACTR8	0	0	4.12482	0
1443	ENSG00000113845	TIMMDC1	1	0	5.23248	0
1444	ENSG00000113916	BCL6	0	0	3.01015	0
1445	ENSG00000114019	AMOTL2	18	1	13.296	0
1446	ENSG00000114021	NIT2	2	1	9.19855	1
1447	ENSG00000114023	FAM162A	7	0	6.97928	0
1448	ENSG00000114030	KPNA1	11	2	7.7207	1
1449	ENSG00000114062	UBE3A	6	0	6.37549	0
1450	ENSG00000114125	RNF7	4	0	7.93087	0
1451	ENSG00000114209	PDCD10	24	0	7.41279	0
1452	ENSG00000114251	WNT5A	14	0	7.41754	0
1453	ENSG00000114279	FGF12	3	0	7.83529	0
1454	ENSG00000114302	PRKAR2A	3	0	6.80436	0
1455	ENSG00000114331	ACAP2	4	1	7.33028	1
1456	ENSG00000114346	ECT2	8	1	14.2768	1
1457	ENSG00000114353	GNAI2	21	1	6.55174	1
1458	ENSG00000114354	TFG	40	1	7.70707	1
1459	ENSG00000114388	NPRL2	0	0	4.41714	0
1460	ENSG00000114391	RPL24	0	0	4.06029	0
1461	ENSG00000114416	FXR1	30	0	7.12646	0
1462	ENSG00000114439	BBX	0	0	2.11629	0
1463	ENSG00000114450	GNB4	4	0	5.59202	0
1464	ENSG00000114480	GBE1	15	0	8.54023	0
1465	ENSG00000114491	UMPS	6	0	9.83757	0
1466	ENSG00000114503	NCBP2	7	0	7.17064	0
1467	ENSG00000114520	SNX4	4	0	7.41005	0
1468	ENSG00000114573	ATP6V1A	11	0	12.4537	0
1469	ENSG00000114631	PODXL2	5	0	6.40631	0
1470	ENSG00000114686	MRPL3	13	1	14.124	1
1471	ENSG00000114698	PLSCR4	0	0	4.8763	0
1472	ENSG00000114744	COMMD2	5	1	7.50694	0
1473	ENSG00000114784	EIF1B	4	2	6.45094	1
1474	ENSG00000114850	SSR3	15	1	8.37211	1
1475	ENSG00000114861	FOXP1	0	0	4.90901	0
1476	ENSG00000114867	EIF4G1	214	6	18.1361	1
1477	ENSG00000114902	SPCS1	4	0	8.1461	0
1478	ENSG00000114942	EEF1B2	9	0	11.2437	0
1479	ENSG00000114956	DGUOK	8	0	10.7266	0
1480	ENSG00000114978	MOB1A	6	1	6.28895	0
1481	ENSG00000115008	IL1A	0	0	4.26773	0
1482	ENSG00000115009	CCL20	0	0	2.77817	0
1483	ENSG00000115053	NCL	10	2	7.14323	1
1484	ENSG00000115073	ACTR1B	0	0	4.186	0
1485	ENSG00000115084	SLC35F5	2	0	9.64996	0
1486	ENSG00000115091	ACTR3	11	2	10.4583	1
1487	ENSG00000115128	SF3B6	2	2	8.69922	1
1488	ENSG00000115145	STAM2	2	0	6.0731	0
1489	ENSG00000115159	GPD2	2	1	5.7123	0
1490	ENSG00000115163	CENPA	1	0	6.87956	0
1491	ENSG00000115170	ACVR1	0	0	4.58058	0
1492	ENSG00000115204	MPV17	6	0	5.50476	0
1493	ENSG00000115211	EIF2B4	8	1	12.3868	1
1494	ENSG00000115216	NRBP1	19	2	14.7719	1
1495	ENSG00000115232	ITGA4	4	0	6.47671	0
1496	ENSG00000115233	PSMD14	5	1	6.03345	1
1497	ENSG00000115234	SNX17	5	0	7.00439	0
1498	ENSG00000115241	PPM1G	12	2	13.8664	1
1499	ENSG00000115267	IFIH1	2	0	5.11689	0
1500	ENSG00000115268	RPS15	24	0	6.32802	0
1501	ENSG00000115286	NDUFS7	18	1	9.13743	0
1502	ENSG00000115295	CLIP4	1	0	5.17654	0
1503	ENSG00000115306	SPTBN1	23	2	9.56923	1
1504	ENSG00000115307	AUP1	6	1	7.88189	1
1505	ENSG00000115310	RTN4	6	0	11.8037	0
1506	ENSG00000115318	LOXL3	9	0	6.26829	0
1507	ENSG00000115350	POLE4	2	1	6.65219	1
1508	ENSG00000115363	EVA1A	0	0	3.79411	0
1509	ENSG00000115364	MRPL19	9	0	9.60122	0
1510	ENSG00000115365	LANCL1	10	0	7.6196	0
1511	ENSG00000115368	WDR75	7	1	6.68711	1
1512	ENSG00000115380	EFEMP1	7	0	15.0712	0
1513	ENSG00000115414	FN1	188	5	11.0419	1
1514	ENSG00000115415	STAT1	28	0	7.07253	0
1515	ENSG00000115419	GLS	16	0	8.65778	0
1516	ENSG00000115446	UNC50	3	1	12.5895	0
1517	ENSG00000115457	IGFBP2	3	0	9.42549	0
1518	ENSG00000115461	IGFBP5	5	0	5.38497	0
1519	ENSG00000115468	EFHD1	6	0	5.36595	0
1520	ENSG00000115484	CCT4	11	1	13.5862	1
1521	ENSG00000115486	GGCX	6	0	6.96423	0
1522	ENSG00000115514	TXNDC9	6	1	5.29631	0
1523	ENSG00000115520	COQ10B	8	2	6.89613	0
1524	ENSG00000115524	SF3B1	17	3	17.4916	1
1525	ENSG00000115539	PDCL3	2	0	7.56811	0
1526	ENSG00000115540	MOB4	19	2	7.83284	0
1527	ENSG00000115541	HSPE1	3	0	6.7329	0
1528	ENSG00000115561	CHMP3	8	0	9.85063	0
1529	ENSG00000115594	IL1R1	9	0	6.95314	0
1530	ENSG00000115641	FHL2	20	0	9.87956	0
1531	ENSG00000115652	UXS1	7	0	8.96823	0
1532	ENSG00000115677	HDLBP	74	2	11.3617	0
1533	ENSG00000115685	PPP1R7	25	0	8.93577	0
1534	ENSG00000115694	STK25	10	0	6.18301	0
1535	ENSG00000115738	ID2	6	0	5.2235	0
1536	ENSG00000115756	HPCAL1	10	0	5.26931	0
1537	ENSG00000115758	ODC1	14	1	8.69838	1
1538	ENSG00000115762	PLEKHB2	23	1	6.91881	0
1539	ENSG00000115806	GORASP2	6	2	10.9084	0
1540	ENSG00000115839	RAB3GAP1	5	1	7.19191	1
1541	ENSG00000115866	DARS	9	1	8.31476	1
1542	ENSG00000115875	SRSF7	11	0	8.21393	0
1543	ENSG00000115884	SDC1	3	1	10.6489	1
1544	ENSG00000115919	KYNU	5	0	6.28227	0
1545	ENSG00000115942	ORC2	2	0	12.7896	0
1546	ENSG00000115944	COX7A2L	0	0	4.62351	0
1547	ENSG00000115946	PNO1	2	1	11.0881	0
1548	ENSG00000115947	ORC4	3	0	8.44864	0
1549	ENSG00000115963	RND3	6	0	8.35772	0
1550	ENSG00000115966	ATF2	5	0	5.91456	0
1551	ENSG00000116001	TIA1	2	1	6.74386	1
1552	ENSG00000116005	PCYOX1	2	1	5.60428	1
1553	ENSG00000116016	EPAS1	0	0	4.752	0
1554	ENSG00000116030	SUMO1	7	1	7.29909	1
1555	ENSG00000116044	NFE2L2	23	1	7.92991	1
1556	ENSG00000116062	MSH6	3	0	7.37443	0
1557	ENSG00000116096	SPR	2	0	11.6418	0
1558	ENSG00000116120	FARSB	2	1	8.01614	1
1559	ENSG00000116132	PRRX1	4	0	7.84832	0
1560	ENSG00000116133	DHCR24	14	1	9.06623	1
1561	ENSG00000116157	GPX7	1	0	5.38958	0
1562	ENSG00000116161	CACYBP	10	0	6.51173	0
1563	ENSG00000116171	SCP2	19	1	5.44213	1
1564	ENSG00000116209	TMEM59	5	0	6.48476	0
1565	ENSG00000116212	LRRC42	4	0	9.28286	0
1566	ENSG00000116221	MRPL37	10	0	9.86596	0
1567	ENSG00000116237	ICMT	6	0	7.01492	0
1568	ENSG00000116251	RPL22	1	1	5.30816	1
1569	ENSG00000116260	QSOX1	19	0	11.3151	0
1570	ENSG00000116266	STXBP3	0	0	3.95468	0
1571	ENSG00000116285	ERRFI1	2	0	6.75843	0
1572	ENSG00000116288	PARK7	21	0	7.43057	0
1573	ENSG00000116350	SRSF4	11	2	9.10716	1
1574	ENSG00000116455	WDR77	4	0	10.973	0
1575	ENSG00000116459	ATP5PB	6	0	8.52106	0
1576	ENSG00000116473	RAP1A	4	0	5.07459	0
1577	ENSG00000116478	HDAC1	10	2	9.59359	1
1578	ENSG00000116489	CAPZA1	4	1	8.19591	1
1579	ENSG00000116521	SCAMP3	6	2	9.19208	1
1580	ENSG00000116560	SFPQ	16	4	8.80221	1
1581	ENSG00000116584	ARHGEF2	0	0	4.21947	0
1582	ENSG00000116586	LAMTOR2	7	0	8.85742	0
1583	ENSG00000116649	SRM	6	1	11.3734	0
1584	ENSG00000116670	MAD2L2	13	1	8.62747	1
1585	ENSG00000116688	MFN2	3	0	9.16033	0
1586	ENSG00000116704	SLC35D1	0	0	3.98715	0
1587	ENSG00000116711	PLA2G4A	1	0	21.9509	0
1588	ENSG00000116717	GADD45A	2	0	5.96283	0
1589	ENSG00000116729	WLS	4	0	6.9966	0
1590	ENSG00000116741	RGS2	1	0	6.03151	0
1591	ENSG00000116747	TROVE2	32	0	5.21571	0
1592	ENSG00000116750	UCHL5	22	1	11.5621	1
1593	ENSG00000116752	BCAS2	3	1	9.85567	1
1594	ENSG00000116754	SRSF11	28	2	11.0481	1
1595	ENSG00000116774	OLFML3	3	1	5.83471	0
1596	ENSG00000116791	CRYZ	7	0	6.12191	0
1597	ENSG00000116857	TMEM9	26	0	7.15054	0
1598	ENSG00000116863	ADPRHL2	2	0	11.7512	0
1599	ENSG00000116871	MAP7D1	1	0	7.10184	0
1600	ENSG00000116874	WARS2	1	0	11.7286	0
1601	ENSG00000116898	MRPS15	3	2	7.57387	1
1602	ENSG00000116918	TSNAX	2	0	6.12425	0
1603	ENSG00000116954	RRAGC	1	0	6.49153	0
1604	ENSG00000116957	TBCE	6	0	6.70701	0
1605	ENSG00000116962	NID1	15	3	10.0855	0
1606	ENSG00000116977	LGALS8	2	0	5.14141	0
1607	ENSG00000117020	AKT3	0	0	3.18021	0
1608	ENSG00000117054	ACADM	14	0	8.654	0
1609	ENSG00000117118	SDHB	7	2	10.5041	0
1610	ENSG00000117122	MFAP2	2	0	6.39716	0
1611	ENSG00000117133	RPF1	1	0	5.21481	0
1612	ENSG00000117143	UAP1	16	1	12.0803	0
1613	ENSG00000117151	CTBS	0	0	4.57904	0
1614	ENSG00000117152	RGS4	2	0	6.64391	0
1615	ENSG00000117174	ZNHIT6	6	1	7.57732	1
1616	ENSG00000117222	RBBP5	1	0	5.5802	0
1617	ENSG00000117226	GBP3	0	0	4.40502	0
1618	ENSG00000117228	GBP1	1	0	7.97958	0
1619	ENSG00000117262	GPR89A	0	0	1.97375	0
1620	ENSG00000117298	ECE1	29	1	6.44139	1
1621	ENSG00000117308	GALE	5	0	8.12366	0
1622	ENSG00000117318	ID3	2	0	7.05749	0
1623	ENSG00000117335	CD46	40	0	9.61693	0
1624	ENSG00000117362	APH1A	8	0	7.11852	0
1625	ENSG00000117385	P3H1	18	1	9.35328	1
1626	ENSG00000117394	SLC2A1	7	0	6.88268	0
1627	ENSG00000117395	EBNA1BP2	11	1	11.2039	1
1628	ENSG00000117399	CDC20	6	1	17.6995	1
1629	ENSG00000117410	ATP6V0B	11	1	7.0866	1
1630	ENSG00000117419	ERI3	8	1	11.4011	1
1631	ENSG00000117448	AKR1A1	9	0	6.60535	0
1632	ENSG00000117450	PRDX1	6	1	6.86501	0
1633	ENSG00000117475	BLZF1	0	0	3.90327	0
1634	ENSG00000117481	NSUN4	0	0	4.63556	0
1635	ENSG00000117500	TMED5	4	0	5.25568	0
1636	ENSG00000117505	DR1	4	2	7.32032	1
1637	ENSG00000117519	CNN3	9	0	7.1974	0
1638	ENSG00000117523	PRRC2C	1	0	5.59831	0
1639	ENSG00000117525	F3	2	0	10.3444	0
1640	ENSG00000117528	ABCD3	4	1	14.896	0
1641	ENSG00000117533	VAMP4	0	0	3.60853	0
1642	ENSG00000117543	DPH5	4	1	6.21347	1
1643	ENSG00000117586	TNFSF4	0	0	4.60584	0
1644	ENSG00000117592	PRDX6	4	2	9.36669	1
1645	ENSG00000117600	PLPPR4	12	0	6.48394	0
1646	ENSG00000117614	SYF2	2	0	5.35877	0
1647	ENSG00000117620	SLC35A3	2	0	5.71637	0
1648	ENSG00000117632	STMN1	4	0	6.00841	0
1649	ENSG00000117640	MTFR1L	0	0	4.95843	0
1650	ENSG00000117650	NEK2	9	1	12.0596	1
1651	ENSG00000117682	DHDDS	1	0	5.29975	0
1652	ENSG00000117691	NENF	0	0	4.61971	0
1653	ENSG00000117697	NSL1	2	0	7.71735	0
1654	ENSG00000117724	CENPF	1	0	8.91529	0
1655	ENSG00000117748	RPA2	16	1	6.76583	1
1656	ENSG00000117751	PPP1R8	3	2	8.74271	1
1657	ENSG00000117758	STX12	4	1	7.1811	0
1658	ENSG00000117859	OSBPL9	14	0	10.3306	0
1659	ENSG00000117862	TXNDC12	0	0	4.59958	0
1660	ENSG00000117877	CD3EAP	2	0	6.80479	0
1661	ENSG00000117899	MESD	9	0	7.25598	0
1662	ENSG00000117906	RCN2	10	0	9.52652	0
1663	ENSG00000117984	CTSD	21	0	7.17035	0
1664	ENSG00000118181	RPS25	0	0	3.25919	0
1665	ENSG00000118217	ATF6	2	0	8.7997	0
1666	ENSG00000118246	FASTKD2	1	0	6.70044	0
1667	ENSG00000118363	SPCS2	16	1	7.45734	1
1668	ENSG00000118418	HMGN3	0	0	3.21004	0
1669	ENSG00000118508	RAB32	3	0	7.48836	0
1670	ENSG00000118515	SGK1	11	0	5.44478	0
1671	ENSG00000118518	RNF146	0	0	-0.816497	0
1672	ENSG00000118523	CTGF	2	0	7.27434	0
1673	ENSG00000118579	MED28	7	0	9.69817	0
1674	ENSG00000118596	SLC16A7	6	0	6.56263	0
1675	ENSG00000118640	VAMP8	0	0	4.01997	0
1676	ENSG00000118680	MYL12B	10	0	7.36354	0
1677	ENSG00000118705	RPN2	14	2	17.1844	1
1678	ENSG00000118762	PKD2	6	0	12.572	0
1679	ENSG00000118816	CCNI	1	1	11.3525	1
1680	ENSG00000118855	MFSD1	9	1	8.2364	0
1681	ENSG00000118939	UCHL3	4	0	5.6423	0
1682	ENSG00000118971	CCND2	1	0	7.96285	0
1683	ENSG00000118985	ELL2	5	0	8.64582	0
1684	ENSG00000119004	CYP20A1	0	0	3.24682	0
1685	ENSG00000119013	NDUFB3	0	0	3.77467	0
1686	ENSG00000119041	GTF3C3	0	0	3.92645	0
1687	ENSG00000119048	UBE2B	0	0	4.52447	0
1688	ENSG00000119125	GDA	12	0	6.57522	0
1689	ENSG00000119185	ITGB1BP1	7	0	7.8024	0
1690	ENSG00000119203	CPSF3	0	0	4.18828	0
1691	ENSG00000119242	CCDC92	0	0	4.75166	0
1692	ENSG00000119285	HEATR1	1	0	6.31549	0
1693	ENSG00000119314	PTBP3	5	1	8.36548	1
1694	ENSG00000119318	RAD23B	10	1	14.417	1
1695	ENSG00000119326	CTNNAL1	16	0	9.56158	0
1696	ENSG00000119333	WDR34	1	0	5.3657	0
1697	ENSG00000119335	SET	16	2	7.42637	1
1698	ENSG00000119383	PTPA	28	0	6.20732	0
1699	ENSG00000119396	RAB14	3	0	5.71981	0
1700	ENSG00000119403	PHF19	1	0	5.50993	0
1701	ENSG00000119408	NEK6	52	1	7.94716	1
1702	ENSG00000119414	PPP6C	13	1	12.1252	1
1703	ENSG00000119421	NDUFA8	4	1	8.36593	0
1704	ENSG00000119446	RBM18	2	0	8.59722	0
1705	ENSG00000119471	HSDL2	0	0	4.35952	0
1706	ENSG00000119523	ALG2	7	0	7.84938	0
1707	ENSG00000119537	KDSR	5	0	6.17771	0
1708	ENSG00000119541	VPS4B	3	0	5.28876	0
1709	ENSG00000119574	ZBTB45	0	0	3.29791	0
1710	ENSG00000119616	FCF1	7	1	5.6296	1
1711	ENSG00000119640	ACYP1	1	0	5.31967	0
1712	ENSG00000119650	IFT43	2	0	7.29934	0
1713	ENSG00000119655	NPC2	7	1	7.62664	1
1714	ENSG00000119661	DNAL1	0	0	3.35898	0
1715	ENSG00000119673	ACOT2	0	0	2.03291	0
1716	ENSG00000119689	DLST	16	1	10.6625	0
1717	ENSG00000119705	SLIRP	6	0	5.33425	0
1718	ENSG00000119707	RBM25	23	2	9.9981	1
1719	ENSG00000119718	EIF2B2	6	0	6.45906	0
1720	ENSG00000119723	COQ6	0	0	3.44276	0
1721	ENSG00000119777	TMEM214	16	0	7.69176	0
1722	ENSG00000119787	ATL2	0	0	4.66152	0
1723	ENSG00000119801	YPEL5	0	0	3.82305	0
1724	ENSG00000119812	FAM98A	4	1	9.427	1
1725	ENSG00000119820	YIPF4	3	0	8.76639	0
1726	ENSG00000119878	CRIPT	1	0	5.59343	0
1727	ENSG00000119899	SLC17A5	2	0	7.17711	0
1728	ENSG00000119917	IFIT3	2	0	8.98295	0
1729	ENSG00000119922	IFIT2	9	0	8.75462	0
1730	ENSG00000119929	CUTC	2	0	11.2971	0
1731	ENSG00000119953	SMNDC1	2	1	7.21424	1
1732	ENSG00000119986	AVPI1	0	0	4.77535	0
1733	ENSG00000120053	GOT1	2	2	5.87562	0
1734	ENSG00000120063	GNA13	5	0	8.97094	0
1735	ENSG00000120129	DUSP1	3	1	7.09557	1
1736	ENSG00000120137	PANK3	1	0	5.29387	0
1737	ENSG00000120158	RCL1	5	2	6.5581	1
1738	ENSG00000120217	CD274	0	0	4.40341	0
1739	ENSG00000120253	NUP43	2	0	5.43732	0
1740	ENSG00000120254	MTHFD1L	5	1	5.95005	1
1741	ENSG00000120265	PCMT1	24	1	8.37846	0
1742	ENSG00000120306	CYSTM1	0	0	4.69534	0
1743	ENSG00000120333	MRPS14	2	0	8.16608	0
1744	ENSG00000120437	ACAT2	2	1	9.40536	0
1745	ENSG00000120438	TCP1	40	2	7.94549	1
1746	ENSG00000120509	PDZD11	4	0	8.7002	0
1747	ENSG00000120526	NUDCD1	11	0	8.71416	0
1748	ENSG00000120533	ENY2	9	1	6.56574	1
1749	ENSG00000120647	CCDC77	0	0	3.8868	0
1750	ENSG00000120656	TAF12	2	1	6.85926	0
1751	ENSG00000120675	DNAJC15	2	0	7.3613	0
1752	ENSG00000120686	UFM1	2	1	6.7174	0
1753	ENSG00000120688	WBP4	0	0	3.60114	0
1754	ENSG00000120690	ELF1	4	0	5.14717	0
1755	ENSG00000120694	HSPH1	53	0	12.8468	0
1756	ENSG00000120697	ALG5	8	0	7.8745	0
1757	ENSG00000120699	EXOSC8	4	1	9.10483	1
1758	ENSG00000120705	ETF1	18	0	12.8619	0
1759	ENSG00000120708	TGFBI	9	0	18.2997	0
1760	ENSG00000120725	SIL1	5	0	5.63177	0
1761	ENSG00000120727	PAIP2	7	1	5.76834	1
1762	ENSG00000120738	EGR1	2	0	7.972	0
1763	ENSG00000120742	SERP1	1	0	6.60152	0
1764	ENSG00000120798	NR2C1	0	0	3.10042	0
1765	ENSG00000120802	TMPO	26	4	10.8316	0
1766	ENSG00000120805	1	12	1	7.04084	1
1767	ENSG00000120820	GLT8D2	4	0	10.5103	0
1768	ENSG00000120837	NFYB	2	0	8.55053	0
1769	ENSG00000120860	WASHC3	2	0	5.41265	0
1770	ENSG00000120885	CLU	16	1	6.71575	1
1771	ENSG00000120889	TNFRSF10B	1	0	6.30385	0
1772	ENSG00000120896	SORBS3	4	0	9.43227	0
1773	ENSG00000120913	PDLIM2	2	0	6.32892	0
1774	ENSG00000120948	TARDBP	40	3	8.05898	1
1775	ENSG00000120963	ZNF706	2	1	5.21228	1
1776	ENSG00000120992	LYPLA1	11	0	5.72304	0
1777	ENSG00000121022	COPS5	5	1	6.89343	1
1778	ENSG00000121039	RDH10	7	2	8.7226	0
1779	ENSG00000121057	AKAP1	0	0	2.28912	0
1780	ENSG00000121060	TRIM25	8	0	5.68692	0
1781	ENSG00000121064	SCPEP1	5	1	9.4128	1
1782	ENSG00000121067	SPOP	9	1	8.78983	1
1783	ENSG00000121073	SLC35B1	10	1	8.75863	1
1784	ENSG00000121211	MND1	2	0	5.21658	0
1785	ENSG00000121350	PYROXD1	2	0	5.37856	0
1786	ENSG00000121542	SEC22A	0	0	3.71272	0
1787	ENSG00000121578	B4GALT4	13	0	6.41148	0
1788	ENSG00000121579	NAA50	9	0	7.78725	0
1789	ENSG00000121644	DESI2	2	0	5.8848	0
1790	ENSG00000121691	CAT	2	0	5.28752	0
1791	ENSG00000121749	TBC1D15	5	1	7.67144	0
1792	ENSG00000121769	FABP3	0	0	3.72228	0
1793	ENSG00000121774	KHDRBS1	15	0	8.98066	0
1794	ENSG00000121892	PDS5A	5	1	8.20752	1
1795	ENSG00000121898	CPXM2	4	0	8.89825	0
1796	ENSG00000121931	LRIF1	3	1	6.58627	0
1797	ENSG00000121940	CLCC1	9	0	7.2122	0
1798	ENSG00000121966	CXCR4	6	0	7.98118	0
1799	ENSG00000122026	RPL21	16	1	6.76161	1
1800	ENSG00000122042	UBL3	0	0	4.1715	0
1801	ENSG00000122068	FYTTD1	13	0	8.16162	0
1802	ENSG00000122140	MRPS2	9	1	9.95257	1
1803	ENSG00000122176	FMOD	1	0	5.10969	0
1804	ENSG00000122218	COPA	18	3	14.0789	1
1805	ENSG00000122299	ZC3H7A	4	0	11.7125	0
1806	ENSG00000122359	ANXA11	19	0	10.966	0
1807	ENSG00000122390	NAA60	0	0	4.66861	0
1808	ENSG00000122406	RPL5	6	2	10.8389	1
1809	ENSG00000122417	ODF2L	0	0	2.62635	0
1810	ENSG00000122483	CCDC18	1	0	6.16279	0
1811	ENSG00000122545	SEPT7	18	2	7.23595	1
1812	ENSG00000122550	KLHL7	0	0	3.43901	0
1813	ENSG00000122565	CBX3	4	1	11.1432	1
1814	ENSG00000122566	HNRNPA2B1	32	2	13.5171	1
1815	ENSG00000122591	FAM126A	0	0	4.60798	0
1816	ENSG00000122641	INHBA	2	0	5.22178	0
1817	ENSG00000122642	FKBP9	22	2	15.5883	0
1818	ENSG00000122643	NT5C3A	10	0	5.44042	0
1819	ENSG00000122674	CCZ1	0	0	4.95281	0
1820	ENSG00000122687	MRM2	2	0	5.42274	0
1821	ENSG00000122692	SMU1	4	2	11.1104	1
1822	ENSG00000122694	GLIPR2	3	0	5.7022	0
1823	ENSG00000122705	CLTA	35	0	8.73505	0
1824	ENSG00000122707	RECK	7	0	8.49591	0
1825	ENSG00000122729	ACO1	16	2	9.81512	1
1826	ENSG00000122786	CALD1	44	3	13.0274	0
1827	ENSG00000122861	PLAU	3	0	5.34064	0
1828	ENSG00000122870	BICC1	4	0	10.6292	0
1829	ENSG00000122873	CISD1	1	1	5.83127	0
1830	ENSG00000122882	ECD	16	1	11.6961	1
1831	ENSG00000122884	P4HA1	14	0	6.91795	0
1832	ENSG00000122952	ZWINT	9	0	8.60884	0
1833	ENSG00000122958	VPS26A	13	0	6.79792	0
1834	ENSG00000123094	RASSF8	15	0	5.90308	0
1835	ENSG00000123096	SSPN	1	0	5.42275	0
1836	ENSG00000123106	CCDC91	0	0	3.11375	0
1837	ENSG00000123130	ACOT9	7	1	6.22086	0
1838	ENSG00000123131	PRDX4	6	1	9.21487	1
1839	ENSG00000123144	TRIR	3	0	6.66175	0
1840	ENSG00000123146	ADGRE5	18	0	7.16802	0
1841	ENSG00000123159	GIPC1	7	0	6.55074	0
1842	ENSG00000123178	SPRYD7	0	0	3.215	0
1843	ENSG00000123179	EBPL	5	0	6.25739	0
1844	ENSG00000123219	CENPK	8	0	5.54569	0
1845	ENSG00000123240	OPTN	24	0	6.47074	0
1846	ENSG00000123268	ATF1	4	0	6.78568	0
1847	ENSG00000123297	TSFM	22	0	9.72334	0
1848	ENSG00000123349	PFDN5	2	0	5.8026	0
1849	ENSG00000123353	ORMDL2	3	1	6.56291	1
1850	ENSG00000123374	CDK2	5	0	13.8941	0
1851	ENSG00000123384	LRP1	18	0	17.5542	0
1852	ENSG00000123395	ATG101	2	0	6.14281	0
1853	ENSG00000123416	TUBA1B	5	2	15.894	0
1854	ENSG00000123472	ATPAF1	8	0	5.96294	0
1855	ENSG00000123485	HJURP	6	0	10.323	0
1856	ENSG00000123505	1	0	0	4.80527	0
1857	ENSG00000123545	NDUFAF4	1	0	7.08698	0
1858	ENSG00000123562	MORF4L2	18	0	6.96082	0
1859	ENSG00000123595	RAB9A	2	0	8.85494	0
1860	ENSG00000123610	TNFAIP6	3	0	6.16953	0
1861	ENSG00000123728	RAP2C	0	0	4.70903	0
1862	ENSG00000123737	EXOSC9	9	0	6.09	0
1863	ENSG00000123908	AGO2	0	0	4.77296	0
1864	ENSG00000123933	MXD4	1	0	7.72954	0
1865	ENSG00000123975	CKS2	2	0	6.10356	0
1866	ENSG00000123983	ACSL3	21	3	13.3028	1
1867	ENSG00000123989	CHPF	6	0	6.52547	0
1868	ENSG00000123992	DNPEP	0	0	2.65583	0
1869	ENSG00000124067	SLC12A4	6	1	9.03109	0
1870	ENSG00000124107	SLPI	0	0	3.54588	0
1871	ENSG00000124145	SDC4	3	0	5.85574	0
1872	ENSG00000124155	PIGT	16	1	15.673	0
1873	ENSG00000124160	NCOA5	2	0	10.2053	0
1874	ENSG00000124164	VAPB	5	0	7.32361	0
1875	ENSG00000124172	ATP5F1E	0	0	4.60917	0
1876	ENSG00000124193	SRSF6	4	0	6.23117	0
1877	ENSG00000124201	ZNFX1	11	0	9.55309	0
1878	ENSG00000124207	CSE1L	18	2	8.66111	1
1879	ENSG00000124209	RAB22A	0	0	4.44131	0
1880	ENSG00000124214	STAU1	53	1	14.5711	1
1881	ENSG00000124226	RNF114	7	0	6.99304	0
1882	ENSG00000124228	DDX27	2	0	6.52808	0
1883	ENSG00000124275	MTRR	5	0	17.108	0
1884	ENSG00000124279	FASTKD3	0	0	4.13119	0
1885	ENSG00000124299	PEPD	14	1	10.8094	0
1886	ENSG00000124333	VAMP7	6	0	5.88451	0
1887	ENSG00000124357	NAGK	9	0	6.40675	0
1888	ENSG00000124380	SNRNP27	8	0	7.86835	0
1889	ENSG00000124383	MPHOSPH10	5	0	6.19426	0
1890	ENSG00000124422	USP22	19	0	7.44791	0
1891	ENSG00000124541	RRP36	3	1	7.9972	1
1892	ENSG00000124562	SNRPC	5	0	5.60751	0
1893	ENSG00000124571	XPO5	0	0	3.74864	0
1894	ENSG00000124575	HIST1H1D	2	0	7.68282	0
1895	ENSG00000124588	NQO2	15	0	7.00405	0
1896	ENSG00000124614	RPS10	2	0	6.42251	0
1897	ENSG00000124635	HIST1H2BJ	2	0	5.03178	0
1898	ENSG00000124688	MAD2L1BP	8	1	7.04218	1
1899	ENSG00000124733	MEA1	4	0	7.73234	0
1900	ENSG00000124762	CDKN1A	5	0	6.45218	0
1901	ENSG00000124767	GLO1	2	0	7.36528	0
1902	ENSG00000124783	SSR1	14	1	5.44553	1
1903	ENSG00000124787	RPP40	1	0	6.49642	0
1904	ENSG00000124795	DEK	8	1	16.1743	1
1905	ENSG00000124802	EEF1E1	6	0	10.5493	0
1906	ENSG00000124831	LRRFIP1	19	0	12.1763	0
1907	ENSG00000124882	EREG	2	0	7.2012	0
1908	ENSG00000124942	AHNAK	43	11	16.0669	1
1909	ENSG00000125037	EMC3	5	1	5.54611	0
1910	ENSG00000125124	BBS2	0	0	0.707107	0
1911	ENSG00000125166	GOT2	10	1	15.6497	0
1912	ENSG00000125266	EFNB2	3	0	9.0618	0
1913	ENSG00000125304	TM9SF2	8	3	6.80137	0
1914	ENSG00000125347	IRF1	5	0	6.54712	0
1915	ENSG00000125356	NDUFA1	1	1	6.72852	0
1916	ENSG00000125445	MRPS7	11	1	8.50209	1
1917	ENSG00000125450	NUP85	8	1	8.4022	1
1918	ENSG00000125458	NT5C	1	0	5.02295	0
1919	ENSG00000125505	MBOAT7	14	0	9.3341	0
1920	ENSG00000125534	PPDPF	1	0	5.28786	0
1921	ENSG00000125538	IL1B	3	0	8.86079	0
1922	ENSG00000125611	CHCHD5	0	0	3.83924	0
1923	ENSG00000125630	POLR1B	16	1	10.3885	1
1924	ENSG00000125651	GTF2F1	3	0	6.50133	0
1925	ENSG00000125656	CLPP	5	1	8.08075	1
1926	ENSG00000125691	RPL23	7	1	9.69514	1
1927	ENSG00000125730	C3	4	0	7.48858	0
1928	ENSG00000125743	SNRPD2	17	1	6.62432	1
1929	ENSG00000125753	VASP	4	0	6.22423	0
1930	ENSG00000125818	PSMF1	9	0	8.4691	0
1931	ENSG00000125821	DTD1	3	0	5.53775	0
1932	ENSG00000125835	SNRPB	14	2	10.5058	1
1933	ENSG00000125844	RRBP1	18	0	6.46688	0
1934	ENSG00000125863	MKKS	0	0	4.8358	0
1935	ENSG00000125868	DSTN	3	0	5.43183	0
1936	ENSG00000125870	SNRPB2	6	1	7.01036	1
1937	ENSG00000125877	ITPA	4	0	8.52182	0
1938	ENSG00000125901	MRPS26	1	0	5.87694	0
1939	ENSG00000125912	NCLN	13	2	16.1392	1
1940	ENSG00000125944	HNRNPR	63	3	10.8063	1
1941	ENSG00000125952	MAX	1	0	6.91784	0
1942	ENSG00000125968	ID1	7	1	7.75489	1
1943	ENSG00000125970	RALY	9	2	7.60777	1
1944	ENSG00000125971	DYNLRB1	7	2	5.47041	0
1945	ENSG00000125977	EIF2S2	6	1	12.6651	1
1946	ENSG00000125991	ERGIC3	11	1	16.0897	1
1947	ENSG00000125995	ROMO1	10	0	6.8536	0
1948	ENSG00000126016	AMOT	25	1	11.1744	0
1949	ENSG00000126067	PSMB2	6	1	6.92598	1
1950	ENSG00000126088	UROD	5	1	9.08736	0
1951	ENSG00000126214	KLC1	77	0	7.40766	0
1952	ENSG00000126218	F10	4	0	6.0953	0
1953	ENSG00000126226	PCID2	23	0	9.35798	0
1954	ENSG00000126247	CAPNS1	13	0	11.2164	0
1955	ENSG00000126249	PDCD2L	0	0	2.93615	0
1956	ENSG00000126254	RBM42	26	1	7.74293	1
1957	ENSG00000126261	UBA2	11	2	15.2191	0
1958	ENSG00000126267	COX6B1	2	0	5.39933	0
1959	ENSG00000126432	PRDX5	11	1	6.67677	0
1960	ENSG00000126453	BCL2L12	1	0	5.90694	0
1961	ENSG00000126456	IRF3	0	0	4.3607	0
1962	ENSG00000126457	PRMT1	27	1	11.414	1
1963	ENSG00000126458	RRAS	1	1	9.45681	0
1964	ENSG00000126461	SCAF1	0	0	3.887	0
1965	ENSG00000126524	SBDS	7	0	7.29316	0
1966	ENSG00000126581	BECN1	2	0	5.24078	0
1967	ENSG00000126602	TRAP1	27	3	8.48493	1
1968	ENSG00000126653	NSRP1	2	0	5.60553	0
1969	ENSG00000126698	DNAJC8	4	1	6.72803	1
1970	ENSG00000126749	EMG1	3	1	8.23023	1
1971	ENSG00000126756	UXT	7	0	5.86346	0
1972	ENSG00000126768	TIMM17B	13	0	6.58234	0
1973	ENSG00000126777	KTN1	16	0	10.6876	0
1974	ENSG00000126787	DLGAP5	6	0	8.18046	0
1975	ENSG00000126790	L3HYPDH	0	0	3.78262	0
1976	ENSG00000126803	HSPA2	4	0	5.2951	0
1977	ENSG00000126804	ZBTB1	0	0	1.80346	0
1978	ENSG00000126934	MAP2K2	5	2	12.673	1
1979	ENSG00000126945	HNRNPH2	5	1	8.11043	1
1980	ENSG00000126947	ARMCX1	3	0	6.17443	0
1981	ENSG00000126953	TIMM8A	1	0	5.10273	0
1982	ENSG00000127022	CANX	46	1	10.0906	1
1983	ENSG00000127054	INTS11	12	0	11.1218	0
1984	ENSG00000127125	PPCS	0	0	3.21768	0
1985	ENSG00000127184	COX7C	0	0	3.75178	0
1986	ENSG00000127191	TRAF2	1	0	11.6895	0
1987	ENSG00000127241	MASP1	18	0	5.6796	0
1988	ENSG00000127314	RAP1B	27	0	5.82207	0
1989	ENSG00000127337	YEATS4	1	0	5.5894	0
1990	ENSG00000127445	PIN1	6	1	10.9153	1
1991	ENSG00000127452	FBXL12	0	0	4.1091	0
1992	ENSG00000127463	EMC1	19	1	9.58049	0
1993	ENSG00000127483	HP1BP3	18	1	10.324	0
1994	ENSG00000127511	SIN3B	1	1	13.9634	0
1995	ENSG00000127526	SLC35E1	1	0	5.3685	0
1996	ENSG00000127527	EPS15L1	0	0	4.57389	0
1997	ENSG00000127528	KLF2	0	0	2.70742	0
1998	ENSG00000127540	UQCR11	6	1	6.2179	0
[truncated: 2,856 more rows]

## Sheet: ST7
Supplementary Table 7: Gene Ontology molecular functions and associated genes with CSSs.
	GO	genes
1	cadherin binding	LASP1/ANLN/SNX1/VCL/CAPG/CTNNA1/HSPA5/CNN2/PFKP/PKM/PICALM/ENO1/FSCN1/CAPZB/BZW1/CHMP2B/RAB10/CTTN/CHMP5/ADD1/SNX5/NUDC/ITGA6/EZR/HSP90AB1/RANBP1/MYH9/AHSA1/EIF5/NOP56/CHMP4B/VAPA/EMD/STK24/UBFD1/EIF3E/PLIN3/YKT6/EIF4H/PFN1/LRRC59/RPL34/HSPA8/EHD1/EIF4G2/DDX6/PPFIBP1/STK38/CLINT1/RARS/DBN1/SPTBN1/TXNDC9/HDLBP/CAPZA1/PRDX1/PRDX6/PCMT1/TMPO/SEPT7/CALD1/AHNAK/PAICS/MYO1B/SNX9/EIF2S3/DNAJB1/ARFIP2/RA…
2	adenyl nucleotide binding	UPF1/PPP5C/PSMC4/ATP2C1/EHD2/VRK2/SARS/ABCF2/UBA6/MTREX/HSPA5/RFC2/THRAP3/SOAT1/RIOK2/CDK17/KARS/ME1/PFKP/PKM/IARS2/IDH3G/ACSL4/KIF2A/DNAJA2/ASNS/CSNK2A2/ATP2B1/PRKACA/UBE2D1/SMC1A/MCM2/MCM6/TOP2B/UBE2T/UBE2A/FGFR1/XRCC5/KIF22/DDX1/HSP90AA1/GSK3B/HADHA/DNAJA1/PSMC5/AURKA/DDX18/PEBP1/PAPOLA/AARS/SRPK1/HSP90AB1/ACOT7/CDC34/MAPK1/DDX17/RTCB/CYB5R3/MCM5/TTLL12/MYH9/ST13/PSMC6/CSNK2A1/AHCY/SMARCA1/PGK…
3	adenyl ribonucleotide binding	UPF1/PPP5C/PSMC4/ATP2C1/EHD2/VRK2/SARS/ABCF2/UBA6/MTREX/HSPA5/RFC2/THRAP3/SOAT1/RIOK2/CDK17/KARS/ME1/PFKP/PKM/IARS2/IDH3G/ACSL4/KIF2A/DNAJA2/ASNS/CSNK2A2/ATP2B1/PRKACA/UBE2D1/SMC1A/MCM2/MCM6/TOP2B/UBE2T/UBE2A/FGFR1/XRCC5/KIF22/DDX1/HSP90AA1/GSK3B/HADHA/DNAJA1/PSMC5/AURKA/DDX18/PEBP1/PAPOLA/AARS/SRPK1/HSP90AB1/ACOT7/CDC34/MAPK1/DDX17/RTCB/CYB5R3/MCM5/TTLL12/MYH9/PSMC6/CSNK2A1/SMARCA1/PGK1/STK24/FL…
4	cell adhesion molecule binding	LASP1/ANLN/SNX1/VCL/TIMP2/CAPG/CTNNA1/HSPA5/CNN2/PFKP/PKM/ACTN1/PICALM/ENO1/FSCN1/CAPZB/BZW1/CHMP2B/COL16A1/RAB10/CTTN/CHMP5/ADD1/SNX5/NUDC/ITGA6/EZR/HSP90AB1/RANBP1/MYH9/AHSA1/EIF5/NOP56/CHMP4B/VAPA/EMD/STK24/UBFD1/EIF3E/PLIN3/YKT6/EIF4H/PFN1/LRRC59/RPL34/HSPA8/EHD1/EIF4G2/DDX6/PPFIBP1/STK38/CLINT1/RARS/DBN1/SPTBN1/FN1/TXNDC9/HDLBP/CAPZA1/PRDX1/PRDX6/PCMT1/TMPO/SEPT7/CALD1/AHNAK/PAICS/MYO1B/NECT…
5	ATP binding	UPF1/PPP5C/PSMC4/ATP2C1/EHD2/VRK2/SARS/ABCF2/UBA6/MTREX/HSPA5/RFC2/THRAP3/RIOK2/CDK17/KARS/PFKP/PKM/IARS2/IDH3G/ACSL4/KIF2A/DNAJA2/ASNS/CSNK2A2/ATP2B1/PRKACA/UBE2D1/SMC1A/MCM2/MCM6/TOP2B/UBE2T/UBE2A/FGFR1/XRCC5/KIF22/DDX1/HSP90AA1/GSK3B/DNAJA1/PSMC5/AURKA/DDX18/PEBP1/PAPOLA/AARS/SRPK1/HSP90AB1/CDC34/MAPK1/DDX17/RTCB/MCM5/TTLL12/MYH9/PSMC6/CSNK2A1/SMARCA1/PGK1/STK24/FLT1/UBE2W/MCM4/GARS/DDX58/ACTA…
6	mRNA binding	RBM5/TPR/YBX3/ELAVL1/PABPC1/DAZAP1/IGF2BP2/RPS5/KHSRP/HNRNPC/HNRNPM/THOC5/EIF3D/CSTF2/HNRNPL/SNRNP70/EIF3A/C1QBP/DDX5/LUC7L3/EIF4G2/RPS13/NUP98/EIF4G1/NCL/SF3B1/SRSF4/PPP1R8/RBM25/PAIP2/TARDBP/RPL5/HNRNPA2B1/ACO1/MRPS7/HNRNPR/GRSF1/MYH10/PUM1/HNRNPA1/DHX9/SRSF1/TRA2B/NCBP1/HNRNPD/G3BP2/DENR/RBM26/RPS2/TP53/EIF4A3/RPL13A/HNRNPLL/RPS3A/G3BP1/LUC7L2/RPL7/CELF1/RPS3/CCT5/NOCT/CARHSP1/HNRNPU/EIF4A1/GN…
7	translation factor activity, RNA binding	EIF4B/EIF3I/EIF3L/EIF3D/EIF5/GSPT1/EIF3J/EIF3E/EIF3B/EIF4H/EIF3A/EIF4G2/GTF2H3/HBS1L/EIF1B/EIF4G1/EIF2B4/COPS5/EIF2S2/EIF2S3/EIF3G/EIF5A/EIF2S1/EIF4E2/DENR/EIF3H/EIF3M/EIF4E/EEF1A1/EIF4A2/EIF4A1/EIF5A2/EEF2/MRPL58/EIF1/EIF1AD/TUFM/EIF3C/EEF1G
8	translation initiation factor activity	EIF4B/EIF3I/EIF3L/EIF3D/EIF5/EIF3J/EIF3E/EIF3B/EIF4H/EIF3A/EIF4G2/EIF1B/EIF4G1/EIF2B4/COPS5/EIF2S2/EIF2S3/EIF3G/EIF2S1/EIF4E2/DENR/EIF3H/EIF3M/EIF4E/EIF4A2/EIF4A1/EIF1/EIF1AD/EIF3C
9	nucleoside-triphosphatase activity	ARF5/UPF1/RALA/PSMC4/ATP2C1/MNAT1/ABCF2/MTREX/HSPA5/RFC2/EIF4B/GNAI3/KIF2A/ATP2B1/MCM2/MCM6/TOP2B/DYNC1I2/GNB1/XRCC5/KIF22/DDX1/HSP90AA1/RAB10/PSMC5/GNAS/DDX18/MYL6/HSP90AB1/DDX17/MCM5/MYH9/PSMC6/EIF5/ACIN1/SMARCA1/GSPT1/RAB2A/MCM4/RHEB/EIF4H/DDX58/GTPBP4/DDX5/RAB5C/EFTUD2/DHX15/HSPA8/DDX6/GTF2H1/ATP5F1B/GTF2H3/RAB5B/CHD4/RAB35/MCM3/RAB23/ASCC3/HBS1L/TMEM30A/HSPA9/GNAI2/PCYOX1/ATP6V0B/ABCD3/ARL1/…
10	pyrophosphatase activity	ARF5/UPF1/RALA/PSMC4/ATP2C1/MNAT1/ABCF2/MTREX/HSPA5/RFC2/EIF4B/GNAI3/KIF2A/ATP2B1/MCM2/MCM6/TOP2B/DYNC1I2/GNB1/XRCC5/KIF22/DDX1/HSP90AA1/RAB10/PSMC5/GNAS/DDX18/MYL6/HSP90AB1/DDX17/MCM5/MYH9/PSMC6/EIF5/ACIN1/SMARCA1/GSPT1/RAB2A/MCM4/GARS/RHEB/EIF4H/DDX58/GTPBP4/DDX5/RAB5C/EFTUD2/DHX15/HSPA8/DDX6/GTF2H1/ATP5F1B/GTF2H3/RAB5B/CHD4/RAB35/MCM3/RAB23/ASCC3/HBS1L/TMEM30A/HSPA9/GNAI2/PCYOX1/ATP6V0B/ABCD3/…
11	hydrolase activity, acting on acid anhydrides	ARF5/UPF1/RALA/PSMC4/ATP2C1/MNAT1/ABCF2/MTREX/HSPA5/RFC2/EIF4B/GNAI3/KIF2A/ATP2B1/MCM2/MCM6/TOP2B/DYNC1I2/GNB1/XRCC5/KIF22/DDX1/HSP90AA1/RAB10/PSMC5/GNAS/DDX18/MYL6/HSP90AB1/DDX17/MCM5/MYH9/PSMC6/EIF5/ACIN1/SMARCA1/GSPT1/RAB2A/MCM4/GARS/RHEB/EIF4H/DDX58/GTPBP4/DDX5/RAB5C/EFTUD2/DHX15/HSPA8/DDX6/GTF2H1/ATP5F1B/GTF2H3/RAB5B/CHD4/RAB35/MCM3/RAB23/ASCC3/HBS1L/TMEM30A/HSPA9/GNAI2/PCYOX1/ATP6V0B/ABCD3/…
12	hydrolase activity, acting on acid anhydrides, in phosphorus-containing anhydrides	ARF5/UPF1/RALA/PSMC4/ATP2C1/MNAT1/ABCF2/MTREX/HSPA5/RFC2/EIF4B/GNAI3/KIF2A/ATP2B1/MCM2/MCM6/TOP2B/DYNC1I2/GNB1/XRCC5/KIF22/DDX1/HSP90AA1/RAB10/PSMC5/GNAS/DDX18/MYL6/HSP90AB1/DDX17/MCM5/MYH9/PSMC6/EIF5/ACIN1/SMARCA1/GSPT1/RAB2A/MCM4/GARS/RHEB/EIF4H/DDX58/GTPBP4/DDX5/RAB5C/EFTUD2/DHX15/HSPA8/DDX6/GTF2H1/ATP5F1B/GTF2H3/RAB5B/CHD4/RAB35/MCM3/RAB23/ASCC3/HBS1L/TMEM30A/HSPA9/GNAI2/PCYOX1/ATP6V0B/ABCD3/…
13	protein-containing complex binding	LASP1/M6PR/AP2B1/UQCRC1/VIM/SNX1/TIMP2/SPDL1/CAPG/CTNNA1/HSPA5/TPR/NOP58/YBX3/NCKAP1/EIF4B/GNAI3/PFKP/PKM/UFD1/WDR1/ACTN1/SMC1A/SMARCE1/FERMT2/TSG101/SLC25A3/FSCN1/SNRPA/CAPZB/GNB1/XRCC5/HSP90AA1/COL16A1/HADHA/ADD1/GNAS/ITGA6/SCFD1/HNRNPC/EZR/CBX5/HSP90AB1/SMARCB1/PES1/POLDIP3/MYH9/ST13/RBX1/PRMT5/APEX1/PRPF6/USP14/PLS3/NAA10/SMARCA1/PQBP1/BLOC1S6/NAPA/PRPF31/WASL/PCOLCE/AEBP1/EIF4H/ENG/EDF1/CUL2…
14	ubiquitin protein ligase binding	SLC25A5/RALA/UQCRC1/VCL/CUL3/HSPA5/JKAMP/PRKACA/UBE2D1/TSG101/UBE2T/UBE2A/XRCC5/HSP90AA1/GSK3B/DNAJA1/AURKA/HSP90AB1/RBX1/HIF1A/HM13/MAP1LC3A/STUB1/ELOB/LAPTM4B/UBE2W/DDX58/CUL2/PRKAR1A/UBE2D3/HSPA8/LTBR/HSPA9/FAF2/SUMO1/SCAMP3/PRDX6/RPA2/NEK6/TCP1/CLU/SPOP/RPL5/TUBA1B/RPL23/NEDD8/SNX9/TRIM28/UBE2G1/SYT11/EIF4E2/LRPPRC/TMBIM6/RB1/CUL4A/TP53/RPS27A/RALB/HSPD1/ERLIN2/UBC/CUL4B/NDUFS2/NAE1/SQSTM1/JA…
15	ATP-dependent helicase activity	UPF1/MTREX/MCM6/XRCC5/DDX1/DDX18/MCM4/DDX5/DHX15/CHD4/ASCC3/DHX9/EIF4A3/SNRNP200/G3BP1/EIF4A2/EIF4A1/MCM7/DHX36/RUVBL1/RUVBL2/DDX39B/DDX3X
16	purine NTP-dependent helicase activity	UPF1/MTREX/MCM6/XRCC5/DDX1/DDX18/MCM4/DDX5/DHX15/CHD4/ASCC3/DHX9/EIF4A3/SNRNP200/G3BP1/EIF4A2/EIF4A1/MCM7/DHX36/RUVBL1/RUVBL2/DDX39B/DDX3X
17	structural molecule activity	RPS20/MATR3/VIM/NUP160/VCL/CTNNA1/TPR/MAP4/NDC1/RPL18/NUP133/ACTN1/MRPS34/EPB41L2/MRPL22/RPS5/COL16A1/SEH1L/MRPL28/ADD1/RPLP0/LAMB1/MYL6/RPL3/PNN/NUP93/RPS19/RPL18A/COPE/EIF3B/AIMP2/PCOLCE/CHCHD3/AEBP1/EIF3A/RPL28/RPL19/NUP88/PSMD11/COL1A1/RPL34/RPS13/NUP98/ARPC3/RPS12/LMNB1/MRPL3/EIF4G1/ACTR3/SPTBN1/FN1/RPL22/MRPS15/NID1/RPL21/MRPS2/COPA/RPL5/SEPT7/TUBA1B/AHNAK/MRPS7/NUP85/RPL23/TUBA4A/COPB1/PXD…
18	ubiquitin-like protein ligase binding	SLC25A5/RALA/UQCRC1/VCL/CUL3/HSPA5/JKAMP/PRKACA/UBE2D1/TSG101/UBE2T/UBE2A/XRCC5/HSP90AA1/GSK3B/DNAJA1/AURKA/HSP90AB1/RBX1/HIF1A/HM13/MAP1LC3A/STUB1/ELOB/LAPTM4B/UBE2W/DDX58/CUL2/PRKAR1A/UBE2D3/HSPA8/LTBR/HSPA9/FAF2/SUMO1/SCAMP3/PRDX6/RPA2/NEK6/TCP1/CLU/SPOP/RPL5/TUBA1B/RPL23/NEDD8/SNX9/TRIM28/UBE2G1/SYT11/CCNB1/EIF4E2/LRPPRC/TMBIM6/RB1/CUL4A/TP53/RPS27A/RALB/HSPD1/ERLIN2/UBC/CUL4B/NDUFS2/NAE1/SQS…
19	ATPase activity	UPF1/PSMC4/ATP2C1/MNAT1/ABCF2/MTREX/HSPA5/RFC2/KIF2A/ATP2B1/MCM6/TOP2B/DYNC1I2/XRCC5/KIF22/DDX1/HSP90AA1/PSMC5/DDX18/MYL6/HSP90AB1/DDX17/MYH9/PSMC6/ACIN1/SMARCA1/MCM4/DDX5/DHX15/HSPA8/GTF2H1/ATP5F1B/GTF2H3/CHD4/ASCC3/TMEM30A/HSPA9/PCYOX1/ATP6V0B/ABCD3/CLPP/SMARCA4/MYO1B/ATP6V1E1/TOP2A/MYH10/CDK7/DHX9/TOR1A/EIF4A3/KIF2C/SNRNP200/HSPD1/G3BP1/ATP6V1B2/SMARCA5/ATP6V1C1/HSPA13/EIF4A2/ATP6V0D1/PSMC2/EI…
20	ligase activity	GCLM/SARS/UBA6/KARS/IARS2/ACSL4/ASNS/AARS/RTCB/GARS/TARS/RARS/DARS/FARSB/MTHFD1L/ACSL3/UBA2/PAICS/UBA1/MCCC2/LARS/NARS/YARS/GLUL/SUCLA2/EPRS/FPGS/WARS/SAE1/UBA3/GART/NAE1/GMPS/MARS/QARS/PFAS/FARSA/IARS
21	actin filament binding	LASP1/CAPG/CTNNA1/WDR1/ACTN1/FERMT2/FSCN1/CAPZB/ADD1/EZR/MYH9/PLS3/BLOC1S6/WASL/CORO1C/ARPC3/ACTR3/CAPZA1/MYO1B/ACTN4/MYH10/DBNL/TLN1/TPM3/GSN/TWF1/ARPC2/CFL2/EEF2/CORO1B/FLNA/ANXA6/MYO1C/TPM2/ARPC4/TWF2/CYFIP1/MARCKS
22	helicase activity	UPF1/MTREX/EIF4B/MCM2/MCM6/XRCC5/DDX1/DDX18/DDX17/MCM5/SMARCA1/MCM4/EIF4H/DDX58/DDX5/DHX15/DDX6/CHD4/MCM3/ASCC3/SMARCA4/DHX9/EIF4A3/SNRNP200/DDX46/G3BP1/SMARCA5/EIF4A2/EIF4A1/MCM7/DHX36/RUVBL1/RUVBL2/DDX42/DDX39B/DDX47/DDX3X
23	ATPase activity, coupled	UPF1/PSMC4/ATP2C1/MNAT1/MTREX/HSPA5/RFC2/ATP2B1/MCM6/TOP2B/DYNC1I2/XRCC5/DDX1/HSP90AA1/PSMC5/DDX18/MYL6/HSP90AB1/DDX17/MYH9/PSMC6/SMARCA1/MCM4/DDX5/DHX15/HSPA8/GTF2H1/ATP5F1B/GTF2H3/CHD4/ASCC3/TMEM30A/HSPA9/PCYOX1/ATP6V0B/ABCD3/CLPP/SMARCA4/MYO1B/ATP6V1E1/TOP2A/MYH10/CDK7/DHX9/EIF4A3/SNRNP200/G3BP1/ATP6V1B2/ATP6V1C1/HSPA13/EIF4A2/ATP6V0D1/PSMC2/EIF4A1/RBBP4/ATP1A1/ANXA5/PSMC3/MCM7/ATP2A2/DHX36/RU…
24	RNA helicase activity	UPF1/MTREX/DDX1/DDX18/DDX17/DDX5/DHX15/DDX6/DHX9/EIF4A3/SNRNP200/G3BP1/EIF4A2/EIF4A1/DHX36/DDX39B/DDX3X
25	double-stranded RNA binding	VIM/ZFR/EIF4B/ELAVL1/ACTN1/DDX1/HSP90AB1/EIF4H/DDX58/DHX15/TUBA1B/STAU1/ILF3/DHX9/MRPL44/CLTC/ILF2/HSPD1/MTDH/HNRNPU/EIF4A1/DHX36/TUBB4B/HMGB1/YRDC/DDX3X/LSM14A
